# Supplementary material for: Integratome analysis of adipose tissues reveals abnormal epigenetic regulation of adipogenesis, inflammation, and insulin signaling in obese individuals with type 2 diabetes
Source: Clin Transl Med. 2021 Dec 19;11(12):e596. doi: 10.1002/ctm2.596 (PMC8684766; doi:10.1002/ctm2.596)
Supplement: Supplementary file 5 — Supporting Information [file CTM2-11-e596-s008.xlsx]

## Sheet: Supplementary Table S1
Supplementary Table S1. Data types and clinical parameters of each individual
Case#	RNA seq	DNA methylation	DM before surgery	Insulin	Age	Sex	BMI	Fasting Glucose	HbA1c	Total Cholesterol	LDL-C	HDL-C	Triglycerides	Waist	Hip
RNA003	SAT/VAT	SAT/VAT	No	-	24	F	43.4	4.1	5.2	4.9	3.4	1.2	0.8	-	-
RNA004	SAT/VAT	SAT/VAT	No	No	27	F	37.1	4.5	6	5.5	3.7	1.2	1.4	107	123
RNA005	SAT/VAT	SAT/VAT	No	No	22	F	41.5	4.1	5.8	5.3	3.4	1.3	1.3	126	118.7
RNA008	SAT/VAT	SAT/VAT	Yes	Yes	42	F	50.7	9.1	9.9	5.5	3.6	1.3	1.2	146	131.5
RNA011	VAT	VAT	Yes	Yes	51	F	34.6	13.6	11	4.2	2.9	0.8	1	107.5	116
RNA014	SAT/VAT	VAT	No	No	33	M	30.8	5	5.9	3.2	1.9	0.8	1.2	99	106
RNA016	SAT	SAT	Yes	No	51	M	45.2	8.5	9.4	4.2	2.7	0.8	1.5	143	136
RNA022	SAT/VAT	SAT/VAT	No	No	40	M	42.6	4.7	6.4	4.1	2.4	1.2	1.1	123	121
RNA024	VAT	VAT	No	No	18	M	42.6	5.2	5.1	4.6	2.8	1.2	1.3	126	124
RNA029	SAT/VAT	SAT/VAT	Yes	Yes	35	M	35.2	18.2	11.8	5.7	3.3	1	3	123	108.5
RNA031	SAT/VAT	SAT/VAT	No	No	23	F	42.2	4.4	5.2	5	3.2	1.2	1.5	116	130
RNA033	SAT	SAT	Yes	No	39	M	38.6	9.7	9.9	3.7	1.3	1.4	2.3	125	121
RNA034	SAT	SAT	No	No	35	F	43	5.1	6	5.6	3.5	1.1	2.1	129.5	135
RNA035	SAT/VAT	SAT/VAT	No	No	47	F	36.3	4.8	6	5.9	3.7	1.6	1.3	119	117
RNA037	SAT/VAT	SAT/VAT	Yes	No	52	F	39.1	5.7	6.6	4.2	2.1	1.7	1	112	121
RNA039	SAT/VAT	SAT/VAT	No	No	22	F	36.2	4.7	5.8	4.6	2.6	1.7	0.7	113	127
RNA041	SAT/VAT	SAT/VAT	Yes	Yes	34	F	31.4	5.2	7.8	5	3.2	1.3	1	109	112
RNA042	SAT/VAT	SAT/VAT	Yes	No	34	M	33.9	6.4	6.4	3.5	1.6	1.4	1.1	106	110
RNA044	SAT/VAT	VAT	No	No	41	F	41.5	4.9	5.4	5.2	3.4	1.3	1.2	109	114
RNA045	SAT/VAT	VAT	Yes	No	31	M	44.2	6.3	7.5	4.8	2.9	0.9	2.2	132	134
RNA047	SAT/VAT	SAT/VAT	Yes	No	51	M	37.8	9.4	7.8	2.3	0.4	0.7	2.6	120	117
RNA048	SAT/VAT	SAT/VAT	Yes	No	48	F	38.4	9.3	7.5	6.5	4.6	1	4.9	128	118.5
RNA052	SAT	-	No	No	57	F	37.6	5.5	5.9	3.9	1.7	1.4	1.6	119	105
RNA054	SAT/VAT	SAT/VAT	Yes	No	54	F	37.8	7.9	8.6	3.6	1.8	1.1	1.6	131	131
RNA062	SAT/VAT	SAT/VAT	No	No	54	F	35.3	4.6	5.4	4.2	2.3	1.3	1.3	123	114
