# Supplementary material for: Integratome analysis of adipose tissues reveals abnormal epigenetic regulation of adipogenesis, inflammation, and insulin signaling in obese individuals with type 2 diabetes
Source: Clin Transl Med. 2021 Dec 19;11(12):e596. doi: 10.1002/ctm2.596 (PMC8684766; doi:10.1002/ctm2.596)
Supplement: Supplementary file 6 — Supporting Information [file CTM2-11-e596-s002.xlsx]

## Sheet: Supplementary Table S2
Supplementary Table S2. Kruskal-wallis rank sum test and linear regression of the characteristics of T2D and control subjects
	RNA-Seq samples			Methylation samples
	T2D (N=21)	Control (N=23)	P-value	T2D (N=20)	Control (N=20)	P-value
Age	43.0 ± 8.6	33.7 ± 12.1	0.0058	43.6 ± 8.3	32.3±11.6	0.00105
BMI	38.8 ± 5.4	39.0 ± 3.9	0.9	38.6 ± 5.4	39.4±3.7	0.59
Male	10	5	0.07	9	4	0.1
Waist	123.3 ± 12.8	116.4 ± 8.8	0.05	122.9 ± 13.0	117.6 ± 8.3	0.15
Hip	121.0 ± 9.4	119.3 ± 8.2	0.55	120.3 ± 9.1	121.1 ± 7.1	0.76
