# Supplementary material for: Integratome analysis of adipose tissues reveals abnormal epigenetic regulation of adipogenesis, inflammation, and insulin signaling in obese individuals with type 2 diabetes
Source: Clin Transl Med. 2021 Dec 19;11(12):e596. doi: 10.1002/ctm2.596 (PMC8684766; doi:10.1002/ctm2.596)
Supplement: Supplementary file 7 — Supporting Information [file CTM2-11-e596-s012.xlsx]

## Sheet: Supplementary Table S3
Supplementary Table S3. Kruskal-wallis rank sum test and linear regression between the subject characteristics and the principal components of probe methylation profile
	P-value in SAT		P-value in VAT
	PC1 (55.4%)	PC2 (6.8%)	PC1 (41.7%)	PC2 (10.1%)
Age	0.52	0.54	0.28	0.52
BeadChip Sentrix ID	0.32	0.46	0.18	0.94
BeadChip Sentrix Position	0.67	0.05	0.92	0.02
Gender	0.38	0.14	0.82	0.5
Sample Barcode	0.46	0.46	0.46	0.46
