# Supplementary material for: Integratome analysis of adipose tissues reveals abnormal epigenetic regulation of adipogenesis, inflammation, and insulin signaling in obese individuals with type 2 diabetes
Source: Clin Transl Med. 2021 Dec 19;11(12):e596. doi: 10.1002/ctm2.596 (PMC8684766; doi:10.1002/ctm2.596)
Supplement: Supplementary file 8 — Supporting Information [file CTM2-11-e596-s006.xlsx]

## Sheet: Sheet1
Supplementary Table S4. Significantly differentially expressed genes (FDR<0.1)
Tissue	Gene symbol	NCBI Entrez ID	log2Fold-Change	Average Expression	P-Value	FDR
SAT	RARRES2	5919	-13.8265	22.4528	0.000725236	0.0817003
SAT	HSPB7	27129	-12.4097	19.4518	0.000276018	0.0653095
SAT	CAVIN2	8436	-6.63515	13.5546	0.000289021	0.0653095
SAT	AGPAT2	10555	-5.99022	8.33484	0.00148592	0.098164
SAT	H1-10	8971	-5.22448	15.1929	0.00146782	0.098164
SAT	ECHS1	1892	-3.23365	7.06081	0.0013131	0.0950216
SAT	PPP1R1B	84152	-2.76212	4.01481	0.000406359	0.069145
SAT	ACACB	32	-2.65301	3.67626	3.23e-06	0.0177369
SAT	TM7SF2	7108	-2.15829	3.3463	3.71e-05	0.0298565
SAT	GYG2	8908	-2.05456	3.11311	0.000235379	0.0653095
SAT	EPHX1	2052	-1.81273	3.78195	0.00074078	0.081831
SAT	MTARC1	64757	-1.71045	3.47656	0.000761562	0.0829757
SAT	CKB	1152	-1.66123	3.8624	0.00012905	0.0446638
SAT	ALDH2	217	-1.61804	4.13807	0.001097	0.0930092
SAT	ATP2B4	493	-1.49477	4.19255	0.000625573	0.0749239
SAT	SPTAN1	6709	-1.43729	5.89772	0.000738197	0.081831
SAT	DPM3	54344	-1.34281	3.6016	0.000585004	0.0747885
SAT	TMEM256	254863	-1.31411	2.45781	0.000945947	0.0898188
SAT	KLF15	28999	-1.20249	1.26647	0.00130685	0.0950216
SAT	TYRO3	7301	-1.12315	2.48989	9.67e-05	0.0392824
SAT	MRPS26	64949	-1.04475	3.39741	0.000620855	0.0749239
SAT	HEPACAM	220296	-0.979408	1.79689	0.00108218	0.0930092
SAT	PALM	5064	-0.977305	2.29267	0.000964559	0.0904863
SAT	NOL3	8996	-0.883724	2.23286	0.00101404	0.0915692
SAT	RGS11	8786	-0.872558	1.6028	1.81e-05	0.0245963
SAT	ALDH6A1	4329	-0.832847	2.36087	0.000478692	0.0706563
SAT	RANGRF	29098	-0.805364	2.67235	0.00115692	0.0940244
SAT	HADH	3033	-0.693182	1.40259	9.43e-06	0.0183508
SAT	SLC7A10	56301	-0.664299	0.724672	0.000940874	0.0898188
SAT	MPST	4357	-0.65806	1.56666	0.000980782	0.0907264
SAT	DHRS3	9249	-0.650513	1.65881	0.00151363	0.098164
SAT	PDK2	5164	-0.600776	1.4044	0.000813191	0.0842696
SAT	GSTK1	373156	-0.591529	2.44081	0.00112808	0.0930092
SAT	ZNF436-AS1	148898	-0.575783	1.04024	0.000999733	0.0915692
SAT	GPT2	84706	-0.535138	0.778562	7.15e-05	0.033881
SAT	TTC30A	92104	-0.517771	1.19214	0.00129338	0.0950216
SAT	ECHDC2	55268	-0.468807	1.09894	0.00157699	0.0991328
SAT	AHCYL1	10768	-0.465259	2.80341	0.000546319	0.0729556
SAT	DMTN	2039	-0.457354	0.859321	2.53e-05	0.0276052
SAT	SLC25A23	79085	-0.445946	0.886211	4.68e-06	0.0177369
SAT	ACO2	50	-0.444706	1.14721	0.00020399	0.0612312
SAT	SDHA	6389	-0.44162	1.48609	0.00143878	0.098164
SAT	PDZD2	23037	-0.388986	0.697325	0.000496718	0.0706563
SAT	MTHFD1	4522	-0.379247	0.913525	0.000115051	0.0431907
SAT	PLCG1	5335	-0.361957	1.00552	0.00112505	0.0930092
SAT	TNFRSF21	27242	-0.350526	0.780531	6.04e-05	0.0298565
SAT	IVD	3712	-0.349377	0.71654	0.000283882	0.0653095
SAT	FGFRL1	53834	-0.348443	1.34172	0.00108842	0.0930092
SAT	PHYH	5264	-0.343265	1.1236	0.000440698	0.069145
SAT	BRD3OS	266655	-0.333928	0.976271	0.00100943	0.0915692
SAT	RWDD2A	112611	-0.32969	0.820773	0.00153691	0.098164
SAT	NCKIPSD	51517	-0.278263	0.58753	0.00107226	0.0930092
SAT	C1orf56	54964	-0.275324	0.567065	4.4e-05	0.0298565
SAT	TMEM204	79652	-0.275221	0.42578	0.000936524	0.0898188
SAT	TBC1D20	128637	-0.271565	1.29114	0.000368022	0.0685054
SAT	ADD1	118	-0.26263	2.23252	0.000681144	0.0790822
SAT	CMBL	134147	-0.25943	0.55926	0.000448381	0.069145
SAT	MYH10	4628	-0.258778	0.779424	0.000117676	0.0431907
SAT	COQ9	57017	-0.253076	0.737236	0.000156773	0.0509647
SAT	ATP5PF	522	-0.249995	1.04915	0.0013593	0.0954824
SAT	ALDH1L1	10840	-0.248644	0.36923	0.000581565	0.0747885
SAT	YBX2	51087	-0.248228	0.525496	0.000498286	0.0706563
SAT	ACAD9	28976	-0.199239	0.698807	0.000797593	0.0840279
SAT	TTC38	55020	-0.198564	0.585602	0.00023425	0.0653095
SAT	SLC48A1	55652	-0.191156	0.726333	0.00153033	0.098164
SAT	C1orf226	400793	-0.184294	0.250758	0.000371683	0.0685054
SAT	MAOB	4129	-0.183271	0.525845	4.49e-05	0.0298565
SAT	RMND5B	64777	-0.182731	0.761167	0.001524	0.098164
SAT	MAL2	114569	-0.175882	0.243498	0.000270624	0.0653095
SAT	CLMN	79789	-0.159746	0.442201	0.000947289	0.0898188
SAT	HIF3A	64344	-0.159216	0.184564	0.00112491	0.0930092
SAT	FAAH	2166	-0.153174	0.291071	0.000551431	0.0729556
SAT	PDIA2	64714	-0.150919	0.11693	8.77e-06	0.0183508
SAT	MCF2L	23263	-0.142256	0.299601	0.00130448	0.0950216
SAT	TLE1	7088	-0.139876	0.42758	0.000659098	0.0781168
SAT	RHOD	29984	-0.138721	0.219912	0.000582196	0.0747885
SAT	LONP2	83752	-0.137563	0.79877	0.000497622	0.0706563
SAT	INSR	3643	-0.134171	0.585625	0.00134549	0.0954824
SAT	MTARC2	54996	-0.129852	0.387647	0.00114362	0.093612
SAT	PHYHD1	254295	-0.121685	0.23786	0.000204498	0.0612312
SAT	ARHGDIG	398	-0.119716	0.109208	5.92e-05	0.0298565
SAT	DBT	1629	-0.116766	0.403803	0.00148911	0.098164
SAT	PBX1	5087	-0.11254	0.340908	0.00137673	0.0958532
SAT	ACOX2	8309	-0.111041	0.296225	0.000300292	0.0653095
SAT	FBXO27	126433	-0.109099	0.21966	0.000531174	0.0729556
SAT	CBY1	25776	-0.108983	0.374805	0.00109177	0.0930092
SAT	GCDH	2639	-0.104432	0.324056	0.000329161	0.0668785
SAT	ARHGEF7	8874	-0.103358	0.429224	0.00105659	0.0930092
SAT	AP006621.3	171391	-0.10137	0.208777	0.0014952	0.098164
SAT	LONRF2	164832	-0.0973173	0.277973	0.00147534	0.098164
SAT	TACC2	10579	-0.0966966	0.237912	5.13e-05	0.0298565
SAT	ALDH7A1	501	-0.0898645	0.347509	0.00129677	0.0950216
SAT	GATA3	2625	-0.0819119	0.112338	0.000278664	0.0653095
SAT	HIGD1B	51751	-0.0795951	0.104369	0.000301301	0.0653095
SAT	NOP14-AS1	317648	-0.0733446	0.248469	0.00145569	0.098164
SAT	TRMT2B	79979	-0.0688647	0.272333	0.00112104	0.0930092
SAT	CES4A	283848	-0.0665711	0.123922	0.000166622	0.0526618
SAT	PPP5C	5536	-0.0658348	0.296895	0.00119064	0.0941228
SAT	ZSCAN16-AS1	100129195	-0.064048	0.163264	0.000620697	0.0749239
SAT	ADGRA3	166647	-0.0564574	0.173481	0.00122195	0.0941228
SAT	TIGAR	57103	0.0581755	0.156502	0.00060413	0.0749239
SAT	PLEKHB2	55041	0.0659273	0.213324	0.00125294	0.0950216
SAT	PCNX4	64430	0.0663611	0.371026	0.000383614	0.0685054
SAT	SEPTIN6	23157	0.0700921	0.215574	0.000440562	0.069145
SAT	SEC24D	9871	0.0749939	0.309907	0.000701712	0.080487
SAT	IQGAP2	10788	0.0798987	0.189661	0.000864594	0.0870562
SAT	PRCP	5547	0.0804471	0.415234	0.00129738	0.0950216
SAT	CNTF	1270	0.0857875	0.17944	0.00128225	0.0950216
SAT	TPMT	7172	0.0912197	0.268116	0.000608137	0.0749239
SAT	GALC	2581	0.0918374	0.197815	0.000901202	0.0883955
SAT	CD86	942	0.0973521	0.197496	0.000620976	0.0749239
SAT	MAN2A1	4124	0.0973746	0.350695	4.43e-05	0.0298565
SAT	SGTB	54557	0.0986849	0.289361	0.000538036	0.0729556
SAT	WDFY1	57590	0.103253	0.532381	0.000503002	0.0706563
SAT	LRRFIP2	9209	0.110458	0.304995	0.00156375	0.0988461
SAT	ITGA4	3676	0.115502	0.193477	0.000898386	0.0883955
SAT	BMP2K	55589	0.115688	0.427666	1.95e-05	0.0245963
SAT	USP2	9099	0.126316	0.144782	0.00127567	0.0950216
SAT	MALT1	10892	0.128046	0.431653	7.69e-05	0.0349871
SAT	GSKIP	51527	0.13025	0.371876	6.53e-07	0.00743053
SAT	ABRACL	58527	0.140403	0.263581	0.00159481	0.0997016
SAT	ME2	4200	0.144888	0.356358	0.000318151	0.0658168
SAT	SMS	6611	0.146415	0.387317	0.000857236	0.0870562
SAT	LHFPL2	10184	0.147401	0.240463	5.73e-05	0.0298565
SAT	TMOD3	29766	0.149013	0.605791	0.00120765	0.0941228
SAT	ABI1	10006	0.149939	0.406065	0.000445051	0.069145
SAT	SRP54	6729	0.151984	0.53419	0.000892084	0.0883955
SAT	ADSS2	159	0.152246	0.443709	3.17e-05	0.0298565
SAT	RNF168	165918	0.163675	0.934452	0.00122431	0.0941228
SAT	CEP170	9859	0.164847	0.400155	1.13e-05	0.0183508
SAT	OTULIN	90268	0.170093	0.764785	0.000385335	0.0685054
SAT	CCSAP	126731	0.172222	0.421739	0.00132786	0.0950216
SAT	MAPK6	5597	0.179596	0.412468	0.00144471	0.098164
SAT	ACSL5	51703	0.183518	0.577195	0.000309959	0.0653095
SAT	TMEM9B	56674	0.194387	1.02196	0.000773021	0.0829757
SAT	GSTO1	9446	0.20611	0.528138	4.01e-05	0.0298565
SAT	KBTBD8	84541	0.206527	0.256112	4.77e-05	0.0298565
SAT	ETNK1	55500	0.221689	0.701015	1.1e-05	0.0183508
SAT	RRM2B	50484	0.23751	0.978027	0.00012954	0.0446638
SAT	NIPA2	81614	0.246976	0.898616	0.00106275	0.0930092
SAT	MTMR6	9107	0.248272	0.681019	0.000970235	0.0904863
SAT	B3GNT2	10678	0.250787	0.736037	0.000361375	0.0685054
SAT	FGF7	2252	0.269193	0.468435	0.00135948	0.0954824
SAT	CASP3	836	0.301701	0.848544	0.00121964	0.0941228
SAT	PDGFA	5154	0.30572	0.54418	0.000285072	0.0653095
SAT	TUBA1C	84790	0.3059	0.490626	0.00026732	0.0653095
SAT	IL10	3586	0.312447	0.437926	0.000425458	0.069145
SAT	RAB32	10981	0.327405	0.897484	0.000219822	0.0641317
SAT	SERP1	27230	0.341299	1.26969	0.00111981	0.0930092
SAT	FAR1	84188	0.341796	1.05245	0.000707392	0.080487
SAT	PTGER2	5732	0.349074	0.599205	2.67e-05	0.0276052
SAT	SOAT1	6646	0.368548	0.689832	0.000359156	0.0685054
SAT	PLIN3	10226	0.429354	0.785688	0.00153753	0.098164
SAT	TGFBR1	7046	0.43583	1.39497	0.000304261	0.0653095
SAT	SH2B3	10019	0.438783	1.47522	0.000241843	0.0653095
SAT	GLS	2744	0.468856	1.19644	0.000540169	0.0729556
SAT	CD300LB	124599	0.47259	0.442301	0.00119538	0.0941228
SAT	AP1S2	8905	0.47526	1.13252	0.000415767	0.069145
SAT	FXYD5	53827	0.481204	1.77001	0.0008147	0.0842696
SAT	BLOC1S2	282991	0.550775	1.21865	8.21e-05	0.035035
SAT	SPRED1	161742	0.58972	1.13129	0.000399627	0.069145
SAT	STK38L	23012	0.671887	1.2787	0.00010668	0.0418553
SAT	RPL22L1	200916	0.703942	1.1442	0.000150803	0.0504658
SAT	PTTG1IP	754	0.816931	4.05478	0.00150213	0.098164
SAT	CHML	1122	0.841727	2.12553	0.000495228	0.0706563
SAT	ABL2	27	0.849511	1.32486	0.00138161	0.0958532
SAT	TFRC	7037	0.894037	1.95265	0.000473145	0.0706563
SAT	TMED5	50999	1.03245	3.53868	0.000380549	0.0685054
SAT	TMEM30A	55754	1.03879	4.10617	0.000768044	0.0829757
SAT	EIF4A3	9775	1.08995	2.37144	0.00154433	0.098164
SAT	GLIPR1	11010	1.2629	1.67743	0.000275583	0.0653095
SAT	CYP1B1	1545	1.27728	1.70604	0.00121612	0.0941228
SAT	PKM	5315	1.37658	3.63719	0.000836358	0.0857304
SAT	GPR183	1880	1.52715	2.17145	8.31e-05	0.035035
SAT	MOB1A	55233	1.85363	5.2021	0.00119673	0.0941228
SAT	MIR3680-1	100500917	2.87602	2.88793	0.00132488	0.0950216
SAT	MYL12A	10627	4.10488	15.7837	0.000408182	0.069145
SAT	PHLDA1	22822	4.57059	7.081	0.000680248	0.0790822
SAT	ARF6	382	7.30828	22.8241	0.000449704	0.069145
SAT	CTSL	1514	24.8308	28.2456	0.000381709	0.0685054
SAT	S100A6	6277	36.87	143.044	0.000780746	0.0830218
SAT	TMSB4X	7114	89.9291	294.871	5.71e-05	0.0298565
VAT	CFD	1675	-40.6111	113.084	0.00122959	0.0458071
VAT	H1-2	3006	-36.3178	108.019	0.0025594	0.0565549
VAT	RPLP2	6181	-35.516	82.3892	0.00169392	0.0501724
VAT	HSPB1	3315	-22.2125	46.7976	0.00122387	0.0457781
VAT	H1-4	3008	-21.4561	53.5695	0.00269591	0.0569071
VAT	PNPLA2	57104	-20.6821	51.374	0.00327545	0.0611785
VAT	UBC	7316	-19.2255	101.057	0.00687952	0.0830421
VAT	LGALS1	3956	-18.3292	57.9743	0.00956553	0.0952626
VAT	FASN	2194	-14.4842	21.7477	0.00272125	0.0569071
VAT	DDIT4	54541	-12.1461	23.9981	0.00206066	0.0526363
VAT	CITED2	10370	-11.2296	25.7862	0.0020292	0.0526363
VAT	VEGFB	7423	-10.0694	21.3897	0.000415811	0.0352407
VAT	CDKN1C	1028	-9.67206	15.9278	0.000236424	0.0310291
VAT	RARRES2	5919	-9.1003	21.0287	0.00650911	0.0815385
VAT	TRARG1	286753	-7.25579	15.8038	0.00226312	0.0547709
VAT	GSTP1	2950	-6.73466	24.8225	0.00769487	0.0866772
VAT	COX7A1	1346	-6.41355	14.8241	0.0105321	0.099845
VAT	HIGD2A	192286	-5.93764	24.906	0.000269464	0.0312665
VAT	ADIRF	10974	-5.93385	17.9446	0.000901278	0.0434287
VAT	NDN	4692	-5.87021	20.2665	0.000556479	0.0377158
VAT	H1-10	8971	-5.80511	16.6243	0.00531774	0.0749894
VAT	RTL8C	8933	-5.79459	25.5696	0.00905833	0.092836
VAT	MAF1	84232	-5.54156	17.3684	0.000220672	0.0310291
VAT	MYO1C	4641	-5.32781	15.3681	0.0042891	0.0674076
VAT	LAMB2	3913	-5.12972	22.1315	0.00865344	0.0917432
VAT	SLC25A6	293	-4.63758	17.8944	0.000120809	0.0268595
VAT	COX5B	1329	-4.59538	17.2744	0.00867116	0.0917432
VAT	AGPAT2	10555	-3.87095	8.23967	0.00327639	0.0611785
VAT	CAVIN3	112464	-3.74009	8.71403	0.000580443	0.0380855
VAT	CLEC14A	161198	-3.67756	11.9853	0.0066186	0.0821884
VAT	ALDOA	226	-3.6248	14.4239	0.00383123	0.0645671
VAT	CD81	975	-3.5835	11.3095	0.00276637	0.0569071
VAT	NAT8L	339983	-3.55407	6.13092	0.000745465	0.0420337
VAT	TNS2	23371	-3.42174	10.8543	0.00152728	0.0491448
VAT	MRPL41	64975	-3.39882	9.56605	0.000988847	0.0442232
VAT	PRDX2	7001	-3.29814	12.9618	0.00735518	0.0850262
VAT	GADD45G	10912	-3.2487	2.59456	0.00246551	0.0563374
VAT	CHCHD10	400916	-3.16004	6.79169	0.00392745	0.0656462
VAT	RRAS	6237	-3.14699	7.43166	0.0011685	0.0448951
VAT	CYC1	1537	-2.9484	10.4982	0.0024346	0.0560894
VAT	FBXW5	54461	-2.94501	9.74125	0.00157789	0.0500122
VAT	TNS1	7145	-2.75768	7.82685	0.00839886	0.0901688
VAT	MXRA8	54587	-2.70608	6.71993	0.00038487	0.0347956
VAT	CKB	1152	-2.69891	5.24856	0.000296678	0.0312665
VAT	SOD3	6649	-2.62585	4.93006	0.00136697	0.0477831
VAT	NPR1	4881	-2.59275	8.40809	0.000242015	0.0310291
VAT	POLR2L	5441	-2.56796	8.059	0.00205749	0.0526363
VAT	COX4I1	1327	-2.35229	11.2098	0.00436958	0.0677823
VAT	NDUFB10	4716	-2.31646	10.5312	0.00952326	0.0952093
VAT	STUB1	10273	-2.30586	9.9667	0.00547278	0.0754434
VAT	MIR26B	407017	-2.27385	1.98193	9.04e-05	0.0267657
VAT	MRPS34	65993	-2.26952	9.17644	0.000173297	0.0298262
VAT	SLC2A4RG	56731	-2.1592	5.48142	1.21e-06	0.0128385
VAT	TSC22D3	1831	-2.08337	3.53076	0.0040743	0.0665544
VAT	SNAI2	6591	-2.07175	4.25788	0.00798469	0.0882549
VAT	CTDSP1	58190	-2.04686	7.98389	0.0041358	0.0671262
VAT	KLHDC8B	200942	-2.02114	5.16329	0.000100117	0.0267657
VAT	NME3	4832	-2.00593	4.9095	0.00755134	0.0860237
VAT	NDUFAF3	25915	-2.00171	6.57592	0.00424374	0.067218
VAT	IRX6	79190	-1.9703	4.32707	0.00713006	0.0842481
VAT	STAT5A	6776	-1.95249	5.05623	0.00487544	0.0720941
VAT	YPEL3	83719	-1.87477	4.91349	0.00178813	0.0507284
VAT	MAP7D1	55700	-1.84141	5.32567	0.00422122	0.067218
VAT	BOK	666	-1.8183	4.00882	0.00105313	0.0443336
VAT	ITGB1BP1	9270	-1.7993	5.71736	0.00976056	0.0964153
VAT	RAD23A	5886	-1.74082	7.2652	0.0038317	0.0645671
VAT	CDIPT	10423	-1.69532	6.66077	0.00924844	0.0938022
VAT	FKBP8	23770	-1.68676	6.00059	0.00552161	0.0755843
VAT	MIR125B2	406912	-1.64284	0.875833	0.000130882	0.0278298
VAT	DPM3	54344	-1.62442	4.17978	0.00227192	0.0547709
VAT	PLAC9	219348	-1.59175	2.86922	0.00724769	0.0849542
VAT	NDUFB7	4713	-1.58249	3.61011	0.000116224	0.0267657
VAT	NMB	4828	-1.54452	3.10399	0.00346343	0.0626003
VAT	SLC9A3R2	9351	-1.54119	2.69629	0.0007978	0.0427137
VAT	ATRAID	51374	-1.52725	7.70986	0.00228037	0.0547709
VAT	ZBTB4	57659	-1.49595	5.64792	2.19e-06	0.0128385
VAT	OXA1L	5018	-1.48348	8.29962	0.00124743	0.0458071
VAT	SNX33	257364	-1.48343	5.32205	0.00298281	0.0581969
VAT	SSNA1	8636	-1.47637	3.88745	0.00167742	0.0500821
VAT	TMEM203	94107	-1.46774	5.76086	0.00251627	0.0565549
VAT	KLHDC3	116138	-1.46569	5.61939	0.00293901	0.0578534
VAT	TMEM129	92305	-1.44995	3.74776	0.00203553	0.0526363
VAT	TMEM256	254863	-1.39604	3.08146	0.000248104	0.0310291
VAT	RAMP2	10266	-1.3854	3.63706	0.00297097	0.0581567
VAT	TMEM109	79073	-1.38434	5.03623	0.00101412	0.0442232
VAT	HRCT1	646962	-1.35283	2.10251	0.00672814	0.08257
VAT	NDUFV1	4723	-1.34387	8.102	0.00163781	0.0500821
VAT	ADCY6	112	-1.34146	4.23876	0.00172133	0.0501724
VAT	PIK3R1	5295	-1.2915	3.76027	0.00289717	0.0578534
VAT	SLC25A11	8402	-1.27775	5.26395	0.00077188	0.042633
VAT	EPHX1	2052	-1.24314	4.21919	0.00668234	0.0825005
VAT	ZNF358	140467	-1.234	2.72473	0.000200898	0.0310291
VAT	LTBP3	4054	-1.23087	3.39258	0.0083116	0.0898636
VAT	DBP	1628	-1.22435	1.40114	0.0034575	0.0626003
VAT	CTDSP2	10106	-1.21932	5.75425	0.00210785	0.0530122
VAT	IRF2BP1	26145	-1.17876	3.34201	0.00584805	0.0776106
VAT	EFEMP2	30008	-1.17184	5.50642	0.000320759	0.0312665
VAT	HINT2	84681	-1.17123	3.74956	0.00853244	0.0911032
VAT	SNHG7	84973	-1.16367	3.1195	0.000229512	0.0310291
VAT	GIGYF1	64599	-1.15571	3.35974	0.00346179	0.0626003
VAT	MIR1273F	100616156	-1.15061	0.93923	0.0068469	0.082904
VAT	POLR2E	5434	-1.13783	4.48147	0.00533036	0.0749894
VAT	ATP5F1D	513	-1.13154	3.4336	0.000895057	0.0434287
VAT	ALKBH7	84266	-1.12936	2.49417	0.00198295	0.0522192
VAT	LDHD	197257	-1.11958	1.89509	0.00878463	0.0919568
VAT	ELOB	6923	-1.11441	4.49129	0.00748321	0.0856631
VAT	DNAJB2	3300	-1.1002	3.81611	4.1e-05	0.0262333
VAT	ARRDC2	27106	-1.08125	1.9913	0.00069644	0.0411039
VAT	ZNF703	80139	-1.07659	2.11313	0.00482782	0.0720941
VAT	METTL26	84326	-1.06339	3.98382	0.00700319	0.0834683
VAT	CNPPD1	27013	-1.03628	3.45382	0.00360044	0.0632192
VAT	MAPK3	5595	-1.0229	3.78253	0.000876226	0.0434287
VAT	GPS1	2873	-1.01449	4.19998	0.00032672	0.0312665
VAT	RANGRF	29098	-1.0135	3.30731	0.000241985	0.0310291
VAT	PALM	5064	-0.999449	2.41049	4.24e-05	0.0262333
VAT	TCTA	6988	-0.9854	4.15371	0.00740607	0.0851119
VAT	HECTD3	79654	-0.975091	3.38506	0.000419713	0.0352407
VAT	GATD3A	8209	-0.973802	3.69779	0.000274464	0.0312665
VAT	MICOS13	125988	-0.970809	3.8137	0.00974174	0.0963729
VAT	SLC7A10	56301	-0.963693	1.53066	0.00162993	0.0500821
VAT	TYRO3	7301	-0.958151	3.26441	0.000520786	0.0370477
VAT	LZTS2	84445	-0.957998	3.98077	0.00982868	0.0968438
VAT	ARHGEF40	55701	-0.948517	3.83776	0.0035177	0.0626003
VAT	ZNF219	51222	-0.947789	2.32943	0.0095493	0.0952093
VAT	MRPL28	10573	-0.944045	3.37824	0.0025892	0.0565549
VAT	GPI	2821	-0.937676	3.4712	0.00843882	0.090515
VAT	ABTB1	80325	-0.930737	1.71914	0.00773243	0.0869707
VAT	MDFI	4188	-0.9282	1.68983	0.000406533	0.0351083
VAT	TRPT1	83707	-0.92739	2.3068	0.000125475	0.0272907
VAT	MRPL55	128308	-0.926589	2.52399	0.000703014	0.0411329
VAT	KANK2	25959	-0.922132	3.68443	0.00260985	0.0565549
VAT	NOL3	8996	-0.920042	2.37425	3.8e-05	0.0262333
VAT	SMARCD2	6603	-0.905914	3.92472	0.00241506	0.0560571
VAT	FLJ20021	90024	-0.899464	1.66016	8.19e-05	0.0267657
VAT	LGALS3	3958	-0.874397	4.17182	0.000733454	0.0420337
VAT	NUMA1	4926	-0.863621	3.02476	0.00523369	0.0748718
VAT	MPST	4357	-0.861127	1.95259	1.89e-05	0.0262333
VAT	USP19	10869	-0.85635	3.02264	0.00184274	0.0508869
VAT	GNAS	2778	-0.853463	5.64415	0.0099161	0.097032
VAT	TMEM250	90120	-0.846519	3.07109	0.00637599	0.0811332
VAT	MESP1	55897	-0.840098	1.70117	0.00563996	0.0761155
VAT	LRFN4	78999	-0.829802	2.01012	5.53e-05	0.0263378
VAT	SMARCC2	6601	-0.820362	4.56445	0.000525435	0.0370477
VAT	GADD45GIP1	90480	-0.819518	2.83268	0.00811825	0.088882
VAT	WBP2	23558	-0.816003	4.08617	0.00790405	0.0879101
VAT	AKR7A2	8574	-0.814715	2.46636	0.00514746	0.0739987
VAT	TEF	7008	-0.805927	1.40419	0.0023697	0.0555532
VAT	PTPRF	5792	-0.805048	2.92861	0.00397675	0.0657095
VAT	OXLD1	339229	-0.804625	2.29528	0.00914024	0.0931068
VAT	PDK2	5164	-0.796542	2.01051	0.00115668	0.0448951
VAT	DHRS3	9249	-0.794265	2.20621	0.00160616	0.0500821
VAT	ACADS	35	-0.792489	2.28409	0.00181104	0.0508869
VAT	TST	7263	-0.784266	1.80422	6.55e-05	0.0263378
VAT	RFNG	5986	-0.783672	3.01721	0.0102004	0.0982002
VAT	CPTP	80772	-0.771075	1.6396	0.00145904	0.0490453
VAT	TMEM200B	399474	-0.769987	2.53769	0.000615266	0.0391416
VAT	FOXO4	4303	-0.766152	2.82385	0.00274332	0.0569071
VAT	CEBPA	1050	-0.766103	1.17263	0.0028736	0.0576931
VAT	ANTKMT	65990	-0.757726	1.62145	0.000420078	0.0352407
VAT	LETMD1	25875	-0.754488	2.80896	0.00401232	0.0658814
VAT	ZNF768	79724	-0.748144	3.61004	0.00805515	0.088667
VAT	ACTR1B	10120	-0.747558	3.15296	0.00280644	0.0571789
VAT	NOTCH1	4851	-0.747451	1.99552	0.00683704	0.082904
VAT	NUDT16L1	84309	-0.741044	2.03443	0.00577168	0.0771107
VAT	CEP68	23177	-0.740353	1.79713	0.00120461	0.0454924
VAT	SYDE1	85360	-0.739971	2.00329	0.0012538	0.0458071
VAT	KLHL21	9903	-0.73995	2.27764	0.00616602	0.0797493
VAT	UBXN6	80700	-0.737201	3.508	0.00267021	0.0569071
VAT	SIX5	147912	-0.733009	1.5806	0.00103332	0.0443055
VAT	GAS2L1	10634	-0.728412	2.08948	0.00271683	0.0569071
VAT	HOXB8	3218	-0.723637	0.8818	0.00289286	0.0578534
VAT	PCBD1	5092	-0.718114	2.3862	0.0103174	0.0985989
VAT	PTOV1	53635	-0.685463	2.33348	0.00301486	0.0587223
VAT	ATP6V0E2	155066	-0.677199	1.71127	0.00348614	0.0626003
VAT	THRA	7067	-0.663966	1.75927	0.000247175	0.0310291
VAT	PYGO2	90780	-0.66232	2.62381	0.00950255	0.0952093
VAT	ECH1	1891	-0.659204	2.02288	0.00242836	0.0560894
VAT	ZNF436-AS1	148898	-0.656996	1.43916	0.000527945	0.0370477
VAT	ADGRA2	25960	-0.638623	1.91594	0.00116616	0.0448951
VAT	SPR	6697	-0.638053	2.54948	0.00877593	0.0919476
VAT	PCDH1	5097	-0.637717	1.34839	0.00563729	0.0761155
VAT	TBC1D9B	23061	-0.635632	2.7524	0.00308168	0.0592379
VAT	MGLL	11343	-0.628843	1.7491	0.00726796	0.0849585
VAT	CRELD1	78987	-0.624816	2.3513	0.0105328	0.099845
VAT	OCEL1	79629	-0.622987	1.67996	0.000623199	0.0391416
VAT	TP53I13	90313	-0.614269	2.46163	0.00700999	0.0834683
VAT	HADH	3033	-0.612586	1.91107	0.00513162	0.073955
VAT	RGP1	9827	-0.597031	3.74438	0.00182789	0.0508869
VAT	UQCRC1	7384	-0.589433	3.15838	0.00684683	0.082904
VAT	INPPL1	3636	-0.577706	3.15859	0.00272342	0.0569071
VAT	ABHD14B	84836	-0.575916	2.09309	0.00402188	0.0658814
VAT	MZT2B	80097	-0.575847	1.58587	0.00354324	0.062863
VAT	C6orf226	441150	-0.572458	1.41074	0.00989816	0.0970136
VAT	GPT	2875	-0.570964	0.99654	0.00402039	0.0658814
VAT	SUN2	25777	-0.561774	1.83717	0.0101039	0.0977363
VAT	RGS11	8786	-0.561197	1.80834	0.00865193	0.0917432
VAT	RAPGEF3	10411	-0.557907	1.25554	0.000729485	0.0420337
VAT	IGSF8	93185	-0.554763	1.91294	0.00393691	0.0656462
VAT	TUBG2	27175	-0.549867	1.57541	0.000545346	0.0374566
VAT	ANKZF1	55139	-0.545889	1.88364	0.00351777	0.0626003
VAT	LMO3	55885	-0.54521	0.977916	0.00831688	0.0898636
VAT	MCM7	4176	-0.5427	1.98718	0.00809793	0.088882
VAT	UBL4A	8266	-0.54121	1.29438	0.00897287	0.0927591
VAT	MRPL10	124995	-0.540681	2.16951	0.00112211	0.0448951
VAT	HOXB4	3214	-0.540625	1.3553	0.00543495	0.07532
VAT	COPS7A	50813	-0.534162	3.14012	0.00783766	0.0877208
VAT	HOXA7	3204	-0.526476	1.09674	0.00108771	0.0447229
VAT	AIFM2	84883	-0.523952	1.62133	0.00903473	0.0927591
VAT	NPRL2	10641	-0.523393	1.49262	0.000334391	0.0312665
VAT	PLEKHH3	79990	-0.520993	0.915932	0.000895506	0.0434287
VAT	CZIB	54987	-0.518506	3.39645	0.00148307	0.0490453
VAT	ARFGAP2	84364	-0.515982	2.87555	0.00488224	0.0720941
VAT	MIR598	693183	-0.507616	0.198024	0.00714381	0.0843257
VAT	PPP1R3D	5509	-0.504219	2.15999	0.000630302	0.0393771
VAT	CRAT	1384	-0.500458	1.97377	0.000485044	0.0367398
VAT	DGCR6L	85359	-0.500404	1.32108	0.00126964	0.0460246
VAT	ELMOD3	84173	-0.495429	1.18123	0.000863568	0.0434227
VAT	GSE1	23199	-0.491109	1.43428	0.00142034	0.0483867
VAT	ZFPL1	7542	-0.489399	2.36907	0.00283254	0.0572602
VAT	RAC3	5881	-0.483851	1.26247	0.000196559	0.0310291
VAT	TYSND1	219743	-0.483343	1.50939	0.00827993	0.0897119
VAT	SCAND1	51282	-0.481792	1.3721	0.00722164	0.0848182
VAT	SLC12A4	6560	-0.480637	2.08018	0.0067133	0.0825005
VAT	C8orf82	414919	-0.474287	1.93224	0.00529257	0.0749894
VAT	HOXB5	3215	-0.469086	0.669147	0.000241904	0.0310291
VAT	UNC119	9094	-0.468965	1.69388	0.00530055	0.0749894
VAT	ZADH2	284273	-0.468731	2.45232	0.000780136	0.042633
VAT	ZNF688	146542	-0.467756	1.42369	0.00628848	0.0803336
VAT	TREX1	11277	-0.465645	1.26658	0.00845739	0.0906315
VAT	MIR10A	406902	-0.46224	0.641007	0.00186247	0.0508869
VAT	EFS	10278	-0.458073	1.01983	0.00100263	0.0442232
VAT	SHARPIN	81858	-0.455539	1.45211	0.000789818	0.0427137
VAT	UCK1	83549	-0.452947	2.19655	0.00531604	0.0749894
VAT	ABHD4	63874	-0.450565	1.54925	0.0098778	0.0970023
VAT	STK25	10494	-0.446972	2.23271	0.000294039	0.0312665
VAT	ATG9A	79065	-0.443468	1.43834	0.000249829	0.0310291
VAT	WDR81	124997	-0.440486	1.3512	0.00508844	0.0738745
VAT	HOXB6	3216	-0.431846	0.628937	0.00138827	0.048098
VAT	ARL2	402	-0.430804	1.19144	0.000981494	0.0442232
VAT	STAT5B	6777	-0.428685	1.80771	0.00303543	0.0588523
VAT	GIMAP8	155038	-0.426941	1.07634	0.0092447	0.0938022
VAT	ATOH8	84913	-0.424294	0.725703	0.000231921	0.0310291
VAT	WASF2	10163	-0.420961	1.75184	0.00970784	0.0962182
VAT	PLEKHF1	79156	-0.420389	0.850649	0.0087469	0.0919284
VAT	LRP3	4037	-0.41883	0.911633	0.000335426	0.0312665
VAT	NFIX	4784	-0.413687	1.25784	0.0104041	0.0991049
VAT	LAMTOR1	55004	-0.401582	1.33419	0.00440917	0.0677823
VAT	BSDC1	55108	-0.401553	2.07284	0.000999394	0.0442232
VAT	POLL	27343	-0.39926	1.03836	0.00183792	0.0508869
VAT	ADD1	118	-0.395897	2.48045	7.07e-05	0.0263378
VAT	AKT2	208	-0.394844	1.78826	0.00138091	0.048098
VAT	UNC45A	55898	-0.392224	1.52008	0.000793734	0.0427137
VAT	ZFYVE21	79038	-0.386462	1.51204	0.00306201	0.0590156
VAT	NDUFS7	374291	-0.381796	1.11571	0.00053996	0.0373049
VAT	DMPK	1760	-0.38006	1.02611	0.00167933	0.0500821
VAT	DMRTA1	63951	-0.379875	0.553483	0.00873454	0.0919284
VAT	PGLS	25796	-0.379055	1.29077	0.00222857	0.0546443
VAT	MPI	4351	-0.369409	1.6406	0.00427029	0.0673781
VAT	GAMT	2593	-0.368947	0.919754	0.000653601	0.0405197
VAT	PLCG1	5335	-0.367967	1.198	0.000265452	0.0312665
VAT	DCTN2	10540	-0.362617	2.80696	0.00911525	0.0929637
VAT	AXIN2	8313	-0.358082	0.571091	0.00584081	0.0776021
VAT	MPG	4350	-0.357977	1.27018	0.00322112	0.0608709
VAT	ACCS	84680	-0.353294	0.978071	0.00675655	0.0827259
VAT	HSPA12B	116835	-0.351601	0.725887	0.00235828	0.0555532
VAT	DYRK1B	9149	-0.350301	0.725226	0.00151905	0.0490453
VAT	MAP2K7	5609	-0.349482	1.23516	0.00046702	0.0360865
VAT	ULK1	8408	-0.348337	0.75598	0.00247635	0.0563658
VAT	GATAD1	57798	-0.3467	2.68511	0.0054023	0.075267
VAT	RPUSD3	285367	-0.346162	1.11187	0.0015035	0.0490453
VAT	CBX7	23492	-0.344337	0.998196	0.00250042	0.0565549
VAT	TK2	7084	-0.339197	1.32118	0.00882602	0.0921437
VAT	ALS2CL	259173	-0.338318	0.543648	0.000121205	0.0268595
VAT	CDC34	997	-0.337385	1.54604	0.00259527	0.0565549
VAT	TSC22D4	81628	-0.337132	1.00647	0.00790023	0.0879101
VAT	AKT1S1	84335	-0.332392	1.15917	0.00737325	0.085056
VAT	NDUFA2	4695	-0.332323	1.35401	0.0082028	0.089371
VAT	MTFR1L	56181	-0.330608	1.71407	0.00215784	0.0535812
VAT	TMEM18	129787	-0.330191	1.43287	0.00797605	0.0882549
VAT	FYCO1	79443	-0.326479	1.34916	0.00427388	0.0673781
VAT	MAVS	57506	-0.326222	1.86762	0.00647347	0.0814908
VAT	FDPS	2224	-0.324292	2.00684	0.00904293	0.0927591
VAT	NDUFB5	4711	-0.32212	1.72072	0.0099575	0.097032
VAT	TNFSF12	8742	-0.319922	0.8472	0.000109843	0.0267657
VAT	BAD	572	-0.319237	0.838026	0.00192831	0.0518199
VAT	EZH1	2145	-0.318696	1.77773	0.00952855	0.0952093
VAT	LPCAT4	254531	-0.311282	0.998546	0.00496826	0.0727584
VAT	NISCH	11188	-0.31089	1.67972	0.00264085	0.0568157
VAT	UNG	7374	-0.309805	1.41245	0.00469618	0.0709203
VAT	PPP1R26	9858	-0.308116	1.38069	0.00678719	0.0827616
VAT	THEM6	51337	-0.304554	0.647793	0.00254716	0.0565549
VAT	AP2A1	160	-0.304311	1.20624	0.00251564	0.0565549
VAT	GPER1	2852	-0.299436	0.697102	0.00424796	0.067218
VAT	DALRD3	55152	-0.296012	0.889778	0.00838409	0.0901193
VAT	NLRX1	79671	-0.293625	0.767457	0.00206602	0.0526363
VAT	SNTA1	6640	-0.291628	0.643438	0.00135466	0.0474941
VAT	FBXO32	114907	-0.291387	0.63573	0.00550024	0.0755807
VAT	ARHGAP35	2909	-0.291305	1.24241	0.000513559	0.0370477
VAT	SLC25A23	79085	-0.287268	1.07991	0.00957898	0.0952626
VAT	LYSMD1	388695	-0.284914	1.07961	0.00433443	0.0677295
VAT	ZC3H7B	23264	-0.284226	1.61742	0.00505632	0.073772
VAT	EXOC7	23265	-0.282102	2.0392	0.00579069	0.0771107
VAT	ASS1	445	-0.281067	1.30144	0.00575875	0.0770347
VAT	HOXA4	3201	-0.280839	0.555684	0.00890851	0.0926753
VAT	SHISA4	149345	-0.279703	0.784719	0.00651197	0.0815385
VAT	BRAT1	221927	-0.278338	0.797094	0.00457809	0.0695438
VAT	GFER	2671	-0.277701	1.54713	0.0105634	0.0998929
VAT	ARHGEF17	9828	-0.275647	0.760532	0.00795424	0.0882177
VAT	RUSF1	64755	-0.274988	1.30396	0.00589991	0.0778295
VAT	BLOC1S1	2647	-0.273928	1.26143	0.00712165	0.0842481
VAT	PIN1	5300	-0.272755	1.19827	0.00907402	0.0928362
VAT	CAPN1	823	-0.272736	1.33217	0.0103965	0.0991049
VAT	PRR12	57479	-0.272483	0.509325	0.00371658	0.0634466
VAT	SPSB3	90864	-0.270635	0.770041	0.00526338	0.0749894
VAT	TXN2	25828	-0.269021	1.01268	0.00616061	0.0797493
VAT	MOSPD3	64598	-0.26723	0.871486	0.00880647	0.0920213
VAT	NICN1	84276	-0.265009	1.49281	0.00534149	0.0749894
VAT	LINC00339	29092	-0.264075	0.753866	0.00544584	0.07532
VAT	PEAR1	375033	-0.26348	0.760144	0.00643769	0.0814591
VAT	ANAPC11	51529	-0.260663	0.903508	0.00125584	0.0458071
VAT	SEMA6C	10500	-0.259667	0.549108	0.00090592	0.0434287
VAT	TSPY26P	128854	-0.257557	0.580291	0.010142	0.097878
VAT	ZDHHC4	55146	-0.257331	1.53141	0.00492971	0.072284
VAT	SIRT2	22933	-0.257311	1.57671	0.00518584	0.0744452
VAT	NR2F6	2063	-0.256623	0.698876	0.00267193	0.0569071
VAT	TNRC18	84629	-0.251492	0.651104	0.00315093	0.060175
VAT	SF3A2	8175	-0.250268	0.991301	0.00706485	0.0838995
VAT	LSS	4047	-0.248192	0.910244	0.00248342	0.0564174
VAT	CYHR1	50626	-0.246111	0.974347	0.00199214	0.0522357
VAT	POLRMT	5442	-0.245967	0.808258	0.00132092	0.047444
VAT	COX15	1355	-0.244929	1.59755	0.00163128	0.0500821
VAT	GYS1	2997	-0.243225	1.00007	0.00916304	0.0932581
VAT	LIMS2	55679	-0.242132	0.505012	0.00227654	0.0547709
VAT	LINC01089	338799	-0.241992	0.515898	0.00417006	0.0671354
VAT	TMEM134	80194	-0.241535	0.596969	0.00400677	0.0658814
VAT	XYLT2	64132	-0.239111	0.658381	0.00157978	0.0500122
VAT	MAP1LC3A	84557	-0.238098	0.812754	0.0104693	0.0994368
VAT	BOLA3-AS1	100507171	-0.238066	0.975264	0.0099499	0.097032
VAT	SIGIRR	59307	-0.236569	0.445072	0.000924035	0.0436929
VAT	GSTZ1	2954	-0.23495	0.694866	0.0023867	0.0557293
VAT	PGPEP1	54858	-0.234766	0.993542	0.00164438	0.0500821
VAT	MYG1	60314	-0.234295	1.16017	0.00941816	0.0951129
VAT	YTHDF3-AS1	101410533	-0.23338	0.458322	0.00574478	0.0770234
VAT	ZNF70	7621	-0.232582	0.900765	0.00167527	0.0500821
VAT	ZDHHC8	29801	-0.232579	0.868609	0.00731005	0.0849585
VAT	TRIM41	90933	-0.231646	0.964663	0.00372221	0.0634505
VAT	PTH1R	5745	-0.22964	0.489763	0.000103332	0.0267657
VAT	RFXANK	8625	-0.229577	0.958278	0.00690346	0.0831601
VAT	MRPS33	51650	-0.228546	1.13142	0.0105603	0.0998929
VAT	PIGQ	9091	-0.228247	0.632712	0.00414483	0.0671354
VAT	RXRA	6256	-0.22789	0.711394	2.72e-05	0.0262333
VAT	NCKIPSD	51517	-0.227489	0.756948	0.0086783	0.0917432
VAT	ANAPC2	29882	-0.224789	0.771132	0.00564467	0.0761155
VAT	TMEM204	79652	-0.224	0.393508	0.00252938	0.0565549
VAT	CMBL	134147	-0.223903	0.585627	0.00296506	0.058138
VAT	LRRC47	57470	-0.222833	1.47303	0.0104728	0.0994368
VAT	PMM1	5372	-0.222549	0.611438	0.0073847	0.085056
VAT	ZER1	10444	-0.222508	0.758645	0.00116968	0.0448951
VAT	CHTF8	54921	-0.220424	0.745155	0.00332434	0.0618769
VAT	TAF6	6878	-0.217835	0.983299	0.00334573	0.0620783
VAT	HDAC5	10014	-0.216777	0.832066	0.00398058	0.0657095
VAT	TSC2	7249	-0.216492	1.03013	0.00236645	0.0555532
VAT	SH2B1	25970	-0.214692	0.789703	0.000882554	0.0434287
VAT	ORAI3	93129	-0.213737	0.511924	0.00548063	0.0754631
VAT	PCBP4	57060	-0.21273	0.689811	0.00343235	0.0626003
VAT	WIPI2	26100	-0.21237	1.06741	0.00206565	0.0526363
VAT	JAG2	3714	-0.212352	0.435021	0.00249843	0.0565549
VAT	SLC48A1	55652	-0.21229	0.817976	0.00661986	0.0821884
VAT	SMIM7	79086	-0.212238	0.892493	0.00382272	0.0645671
VAT	BTBD2	55643	-0.211857	0.629002	0.000288807	0.0312665
VAT	HAGH	3029	-0.206914	0.664146	0.0103495	0.0987448
VAT	TBC1D24	57465	-0.206778	0.569738	0.00395273	0.0656646
VAT	TAF8	129685	-0.206255	0.941077	0.00366116	0.0632465
VAT	EXOC3-AS1	116349	-0.205815	0.697051	0.00626286	0.0802032
VAT	CTF1	1489	-0.205536	0.460836	0.00398341	0.0657095
VAT	C20orf27	54976	-0.205242	0.785087	0.0102761	0.0983641
VAT	ZNF580	51157	-0.201911	0.68682	0.00350318	0.0626003
VAT	THAP3	90326	-0.201366	0.672972	0.000150508	0.0286009
VAT	JADE2	23338	-0.199697	0.455822	0.00149744	0.0490453
VAT	PPP2R5D	5528	-0.199006	0.91388	0.0011971	0.0453545
VAT	TRIM65	201292	-0.197801	0.533287	0.00264124	0.0568157
VAT	ECI1	1632	-0.196688	0.838577	0.00381294	0.0645671
VAT	GIPC3	126326	-0.196382	0.403749	0.00413514	0.0671262
VAT	ADRB3	155	-0.196246	0.168509	0.00670847	0.0825005
VAT	RHBDF1	64285	-0.193516	0.61513	0.00142132	0.0483867
VAT	HEMK1	51409	-0.192664	0.625686	0.00438816	0.0677823
VAT	CDKN2AIPNL	91368	-0.191782	0.728745	0.00213202	0.0531647
VAT	ATP5IF1	93974	-0.191651	1.07152	0.00387867	0.0651841
VAT	SIVA1	10572	-0.190299	0.829849	0.0029407	0.0578534
VAT	LGI4	163175	-0.189723	0.463755	0.00281083	0.0571789
VAT	CIZ1	25792	-0.187865	0.95669	0.000324818	0.0312665
VAT	HDGFL2	84717	-0.185121	0.560831	0.000965731	0.0442232
VAT	MRPL43	84545	-0.183509	0.91893	0.00542999	0.07532
VAT	HID1	283987	-0.179258	0.370296	0.00416154	0.0671354
VAT	ETFB	2109	-0.178101	0.706783	0.0087094	0.0919065
VAT	MTMR4	9110	-0.177113	1.01124	0.0100676	0.097642
VAT	FLYWCH1	84256	-0.173665	0.437335	0.0021838	0.0539137
VAT	CDAN1	146059	-0.172394	0.560364	0.00367497	0.0632465
VAT	MBTPS1	8720	-0.171776	1.54821	0.00607935	0.0793489
VAT	CARD10	29775	-0.165886	0.296413	0.00876188	0.0919284
VAT	CD27-AS1	678655	-0.162878	0.504796	0.00396192	0.0656925
VAT	AHDC1	27245	-0.160302	0.262883	0.00165309	0.0500821
VAT	NOA1	84273	-0.158813	0.716937	0.00276662	0.0569071
VAT	SLC27A1	376497	-0.158457	0.587654	0.00996344	0.097032
VAT	SOX13	9580	-0.156442	0.412088	0.000310538	0.0312665
VAT	LRRC45	201255	-0.155815	0.440846	0.00903085	0.0927591
VAT	DGCR6	8214	-0.151905	0.359159	0.00111174	0.0448707
VAT	CCDC106	29903	-0.15189	0.445963	0.000307028	0.0312665
VAT	RABL6	55684	-0.151792	0.850982	0.00899776	0.0927591
VAT	LRP5	4041	-0.150629	0.44612	0.0100874	0.0977363
VAT	FAHD2A	51011	-0.148659	0.831609	0.00275818	0.0569071
VAT	FOXP4	116113	-0.148497	0.334924	6.87e-05	0.0263378
VAT	HIF3A	64344	-0.148275	0.196454	0.000331385	0.0312665
VAT	CDS2	8760	-0.144941	1.09155	0.00270984	0.0569071
VAT	KDM3B	51780	-0.144724	1.21272	0.00351659	0.0626003
VAT	CDPF1	150383	-0.144575	0.318638	0.00453887	0.0692325
VAT	LRRC75B	388886	-0.14416	0.286943	0.00209417	0.0528952
VAT	NECAB3	63941	-0.144113	0.458482	0.0033652	0.0622375
VAT	ABHD14A	25864	-0.143804	0.435123	6.27e-05	0.0263378
VAT	RASGRP2	10235	-0.141273	0.356046	0.00754432	0.0860237
VAT	HOXB9	3219	-0.140822	0.140005	0.00429297	0.0674076
VAT	UNKL	64718	-0.138867	0.303047	0.00166263	0.0500821
VAT	IFT27	11020	-0.138754	0.426887	0.000777123	0.042633
VAT	VPS39	23339	-0.138698	1.18921	0.004194	0.0671354
VAT	STK11	6794	-0.138399	0.704563	0.00670617	0.0825005
VAT	RPAP1	26015	-0.13333	0.472906	0.000832264	0.0428656
VAT	OSER1-DT	100505783	-0.132856	0.333281	0.00382056	0.0645671
VAT	ATG4D	84971	-0.132632	0.48286	0.00510009	0.0739513
VAT	MAPKAPK5-AS1	51275	-0.13117	0.435757	0.0042338	0.067218
VAT	C1orf226	400793	-0.127977	0.184297	0.00156304	0.0498855
VAT	PWWP2B	170394	-0.127634	0.428456	0.00777112	0.0872579
VAT	TBKBP1	9755	-0.126569	0.512538	0.00814465	0.0889023
VAT	RMND5B	64777	-0.126554	0.845087	0.00188115	0.0510685
VAT	HOXB-AS1	100874362	-0.125763	0.369385	0.00316763	0.060298
VAT	FAHD2B	151313	-0.125623	0.36453	0.00568851	0.0764434
VAT	RBMS2	5939	-0.124058	0.616617	0.0072847	0.0849585
VAT	PSKH1	5681	-0.123519	0.368404	0.00543867	0.07532
VAT	DGCR2	9993	-0.122158	0.421168	0.00659528	0.0821538
VAT	GPX7	2882	-0.121059	0.472464	0.00949954	0.0952093
VAT	MELTF-AS1	100507057	-0.118938	0.241452	0.00354041	0.062863
VAT	CAMK2G	818	-0.118628	0.329795	0.00039925	0.034994
VAT	C3orf18	51161	-0.118321	0.402314	0.0016435	0.0500821
VAT	SIRT3	23410	-0.118177	0.371991	0.000317836	0.0312665
VAT	RUSC2	9853	-0.115875	0.467565	0.000140201	0.0283907
VAT	PKN3	29941	-0.115719	0.388063	0.00986088	0.0969172
VAT	BABAM1	29086	-0.114423	0.445118	0.00244511	0.0560894
VAT	GPN3	51184	-0.112653	0.629265	0.0101092	0.0977363
VAT	WDTC1	23038	-0.111895	0.51789	0.0028626	0.0576694
VAT	HDAC11	79885	-0.11116	0.335196	0.00332166	0.0618769
VAT	ACOX2	8309	-0.109418	0.368632	0.00588978	0.0778127
VAT	HMGCL	3155	-0.106994	0.452981	0.000424805	0.0352407
VAT	FZR1	51343	-0.106492	0.45271	0.00595602	0.0783354
VAT	SEMA4F	10505	-0.106168	0.324112	0.00442122	0.0678714
VAT	UBAC2-AS1	100289373	-0.104987	0.19049	0.000551711	0.0376735
VAT	MOB2	81532	-0.104943	0.334851	0.000747677	0.0420337
VAT	TAB1	10454	-0.104742	0.274264	0.0050885	0.0738745
VAT	NDUFA8	4702	-0.103997	0.409716	0.00200496	0.0524461
VAT	KATNAL1	84056	-0.103495	0.449951	0.00148683	0.0490453
VAT	FAN1	22909	-0.10263	0.643264	0.00993069	0.097032
VAT	SLC43A1	8501	-0.102611	0.230971	0.00892328	0.0927468
VAT	DTYMK	1841	-0.101526	0.403734	0.00110763	0.0448589
VAT	SEPHS1	22929	-0.0996789	0.714252	0.00728446	0.0849585
VAT	TMEM243	79161	-0.0979827	0.413486	0.00592281	0.0779859
VAT	MYH14	79784	-0.097076	0.209886	0.0024405	0.0560894
VAT	CCDC102A	92922	-0.0958372	0.174177	0.00148706	0.0490453
VAT	CYYR1	116159	-0.0952912	0.328836	0.00896801	0.0927591
VAT	SLC19A1	6573	-0.0932262	0.180589	0.00241305	0.0560571
VAT	GALK1	2584	-0.0930991	0.283168	0.00265108	0.0569071
VAT	AFMID	125061	-0.0920742	0.411569	0.00436947	0.0677823
VAT	DCAKD	79877	-0.091256	0.542867	0.00887618	0.0925029
VAT	GPRC5C	55890	-0.0906632	0.180383	0.00440643	0.0677823
VAT	USHBP1	83878	-0.08993	0.139667	0.00184961	0.0508869
VAT	PHF7	51533	-0.0889725	0.337972	0.00304158	0.0588523
VAT	NAA38	84316	-0.0875385	0.361248	0.00902166	0.0927591
VAT	RECQL5	9400	-0.0867203	0.260166	0.00656333	0.082094
VAT	FGF13-AS1	100129662	-0.0867016	0.124505	0.00613946	0.0797493
VAT	PWWP3A	84939	-0.08594	0.350589	0.00543452	0.07532
VAT	TBXA2R	6915	-0.0849602	0.113495	0.00993092	0.097032
VAT	GCDH	2639	-0.0843491	0.387138	0.00608002	0.0793489
VAT	COQ5	84274	-0.0842817	0.405623	0.00417882	0.0671354
VAT	CEP250	11190	-0.0842141	0.366889	0.00973384	0.0963729
VAT	ZNF366	167465	-0.0841226	0.123218	0.00280437	0.0571789
VAT	SAMM50	25813	-0.0833718	0.407582	0.00624108	0.0801985
VAT	FBXO17	115290	-0.0825025	0.369638	0.00838658	0.0901193
VAT	ZDHHC1	29800	-0.0816935	0.223629	0.00369695	0.0632465
VAT	PHYHD1	254295	-0.0816458	0.297208	0.00442652	0.0678714
VAT	CASTOR1	652968	-0.0788271	0.104005	0.00165431	0.0500821
VAT	RPA1	6117	-0.0784125	0.422842	0.00734561	0.0850262
VAT	SLC25A42	284439	-0.0775539	0.155289	0.000388099	0.0347956
VAT	UBE4B	10277	-0.0750068	0.355755	0.00117657	0.0450125
VAT	DAB2IP	153090	-0.0749713	0.246628	0.00609802	0.0794027
VAT	DHRS4-AS1	55449	-0.070524	0.224639	0.00799029	0.0882549
VAT	KIAA1614	57710	-0.0694612	0.199688	0.00306509	0.0590156
VAT	SRR	63826	-0.0681679	0.260572	0.0016446	0.0500821
VAT	NOP14-AS1	317648	-0.0674044	0.255013	0.00950578	0.0952093
VAT	FANCE	2178	-0.0669177	0.166059	0.00751869	0.0859401
VAT	FBXW4	6468	-0.0655975	0.234162	0.00135127	0.0474941
VAT	PSMG2	56984	-0.0655135	0.389437	0.000747981	0.0420337
VAT	EXD2	55218	-0.0649956	0.375851	0.0104215	0.0991897
VAT	PFN2	5217	-0.0642726	0.231971	0.0100469	0.0975211
VAT	KLC4	89953	-0.0641669	0.344814	0.00832658	0.0898857
VAT	GAREM2	150946	-0.0635998	0.184017	0.00534413	0.0749894
VAT	EVI5L	115704	-0.0603993	0.234591	0.00903044	0.0927591
VAT	KAT14	57325	-0.0603914	0.210498	0.0103405	0.0987391
VAT	RPRD2	23248	-0.0599435	0.324424	0.0089947	0.0927591
VAT	CUEDC1	404093	-0.0588032	0.192254	0.00323401	0.0608709
VAT	ALDH7A1	501	-0.0586178	0.380695	0.00908206	0.0928362
VAT	MED30	90390	-0.0565687	0.246512	0.00528553	0.0749894
VAT	ZSCAN16-AS1	100129195	-0.0557618	0.201586	0.00926717	0.0938301
VAT	LRSAM1	90678	-0.0549458	0.199596	0.00624883	0.0802032
VAT	OSBPL5	114879	-0.0546197	0.240128	0.00827491	0.0897119
VAT	MLLT1	4298	-0.0541322	0.22542	0.00875859	0.0919284
VAT	ZNF362	149076	-0.0537391	0.188858	0.000614234	0.0391416
VAT	RANBP3	8498	-0.0537249	0.38459	0.00174712	0.0501724
VAT	SMAD6	4091	-0.0528236	0.150588	0.000858534	0.0434227
VAT	MYPOP	339344	-0.0522029	0.13605	0.00488534	0.0720941
VAT	ZNF511	118472	-0.0486186	0.179983	0.003507	0.0626003
VAT	XRCC3	7517	-0.0484276	0.11625	0.0067688	0.0827259
VAT	FAHD2CP	729234	-0.0453514	0.168694	0.00458856	0.0695438
VAT	TMEM143	55260	-0.0450718	0.125331	0.00502334	0.073382
VAT	BBS4	585	-0.0411318	0.181551	0.00735062	0.0850262
VAT	RAB40C	57799	-0.0408484	0.143181	0.00779249	0.0874143
VAT	FLJ37453	729614	-0.0407072	0.130484	0.00731125	0.0849585
VAT	ZCWPW1	55063	-0.0368725	0.116681	0.0052827	0.0749894
VAT	WDSUB1	151525	-0.0341721	0.115303	0.00748258	0.0856631
VAT	TBC1D22B	55633	0.0319134	0.124527	0.00943928	0.0951625
VAT	ASCC3	10973	0.0362452	0.139575	0.00294061	0.0578534
VAT	MAP2K4	6416	0.0377646	0.243748	0.00980849	0.0967261
VAT	DOCK10	55619	0.0391917	0.102878	0.00812008	0.088882
VAT	ZBTB49	166793	0.0406002	0.107774	0.0102972	0.0984863
VAT	TAF1A	9015	0.040993	0.135064	0.00768765	0.0866772
VAT	WDR37	22884	0.0429492	0.215142	0.00676757	0.0827259
VAT	CBWD2	150472	0.0435826	0.132786	0.0036916	0.0632465
VAT	IQCB1	9657	0.0443955	0.163774	0.00491429	0.0722073
VAT	ATG16L1	55054	0.046709	0.224018	0.00227657	0.0547709
VAT	ZNF155	7711	0.0479221	0.20296	0.00716749	0.0844355
VAT	METTL21A	151194	0.0497777	0.167209	0.00947005	0.0952093
VAT	ZNF131	7690	0.0503158	0.188022	0.00486329	0.0720941
VAT	WDR12	55759	0.0510712	0.125441	0.000671055	0.040837
VAT	RNF2	6045	0.0514621	0.257886	0.00219631	0.054079
VAT	USP32	84669	0.0515973	0.196142	0.00953749	0.0952093
VAT	FASTKD1	79675	0.0515996	0.214108	0.00429004	0.0674076
VAT	ADAT2	134637	0.0520078	0.163796	0.00730988	0.0849585
VAT	NPIPB15	440348	0.0537158	0.160287	0.00874274	0.0919284
VAT	NEU3	10825	0.0552779	0.156282	0.00169704	0.0501724
VAT	INO80	54617	0.0553355	0.275946	0.00341841	0.0626003
VAT	ZNF57	126295	0.0557578	0.152411	0.00563039	0.0761155
VAT	SLC41A2	84102	0.0573263	0.226383	0.00522396	0.0748237
VAT	ZSWIM6	57688	0.0591259	0.143968	0.00700765	0.0834683
VAT	HECTD2	143279	0.0601741	0.184563	0.00346274	0.0626003
VAT	SPAG5	10615	0.0616945	0.115947	0.00852746	0.0911032
VAT	PKNOX1	5316	0.0617498	0.250791	0.00568265	0.0764434
VAT	IPPK	64768	0.0619824	0.15073	0.000431024	0.0352407
VAT	SIK3	23387	0.0630871	0.17621	0.0105448	0.0998777
VAT	RASA2	5922	0.0640207	0.253263	0.00209419	0.0528952
VAT	SRPK1	6732	0.0641492	0.277851	0.00952465	0.0952093
VAT	NUFIP1	26747	0.0647785	0.128869	0.00258264	0.0565549
VAT	ZNF140	7699	0.0649461	0.29121	0.0082363	0.0895379
VAT	SMIM13	221710	0.0652436	0.282427	0.001597	0.0500821
VAT	PTPN22	26191	0.0654602	0.109137	0.0041502	0.0671354
VAT	INTS13	55726	0.0655805	0.417174	0.0070888	0.084014
VAT	SLC37A3	84255	0.06601	0.283808	0.00303854	0.0588523
VAT	DRAM1	55332	0.0662642	0.158136	0.00536727	0.0750067
VAT	ZNF583	147949	0.0671597	0.189463	0.00240385	0.0560184
VAT	THUMPD2	80745	0.0681122	0.177856	0.00395101	0.0656646
VAT	LRRFIP2	9209	0.0687927	0.277101	0.00440106	0.0677823
VAT	SLC36A4	120103	0.0691773	0.209608	0.00618542	0.0797493
VAT	FAM210A	125228	0.0707278	0.195545	0.00195478	0.0518199
VAT	ENTPD7	57089	0.0713163	0.158036	0.00182291	0.0508869
VAT	GSKIP	51527	0.0718403	0.390162	0.0083684	0.0901193
VAT	ZNF567	163081	0.0720535	0.206361	0.00256906	0.0565549
VAT	DDX31	64794	0.0731416	0.116375	0.001254	0.0458071
VAT	PUS7	54517	0.0739757	0.146658	0.00438297	0.0677823
VAT	GAS2L3	283431	0.0756615	0.150468	0.00535046	0.0749894
VAT	FLVCR1	28982	0.0757051	0.167275	0.0011841	0.0451535
VAT	AGPAT5	55326	0.0758994	0.204166	0.000817047	0.0428403
VAT	ARNTL	406	0.0760327	0.107986	0.00410554	0.0669716
VAT	PLEKHB2	55041	0.0763528	0.231554	0.0053306	0.0749894
VAT	FNDC3A	22862	0.0764464	0.467449	0.00387941	0.0651841
VAT	SRFBP1	153443	0.0768215	0.177249	0.00925707	0.0938087
VAT	RAB27A	5873	0.0779073	0.151468	0.00887262	0.0925029
VAT	MESD	23184	0.0783509	0.717224	0.00948375	0.0952093
VAT	ZNF473	25888	0.0785838	0.291903	0.00315635	0.0601808
VAT	PSEN1	5663	0.0799312	0.664727	0.00659907	0.0821538
VAT	TOP2A	7153	0.0801074	0.101194	0.00667027	0.0825005
VAT	AKAP5	9495	0.0803333	0.131244	0.00357406	0.0631544
VAT	UHRF1BP1L	23074	0.0804684	0.449042	0.00383117	0.0645671
VAT	HDAC2	3066	0.0812084	0.435376	0.00810524	0.088882
VAT	NUP205	23165	0.0812654	0.46768	0.000292638	0.0312665
VAT	MAN2A1	4124	0.0813802	0.348127	0.00732277	0.0849585
VAT	NLK	51701	0.0815881	0.153664	0.000511802	0.0370477
VAT	NUP107	57122	0.0817893	0.516477	0.00259509	0.0565549
VAT	SRSF10	10772	0.0819481	0.261534	0.010471	0.0994368
VAT	ALG11	440138	0.0822754	0.423176	0.00784608	0.0877208
VAT	DDX46	9879	0.0831674	0.448241	0.00416328	0.0671354
VAT	TAF2	6873	0.0834977	0.349204	0.00322382	0.0608709
VAT	SMG1P3	100271836	0.0835413	0.104571	0.00313774	0.0600207
VAT	PPAT	5471	0.0840679	0.171237	0.0028877	0.0578534
VAT	AHI1	54806	0.0844308	0.174573	0.00113074	0.0448951
VAT	HSD17B7	51478	0.0855217	0.162378	0.00561132	0.0761155
VAT	LINS1	55180	0.0855701	0.275542	0.00618575	0.0797493
VAT	TMEM87A	25963	0.0856823	0.754132	0.00616572	0.0797493
VAT	NAF1	92345	0.0858477	0.228831	0.0022799	0.0547709
VAT	SEC11C	90701	0.086461	0.323205	0.00648642	0.0815385
VAT	F2RL1	2150	0.0871708	0.110601	0.0100386	0.0975211
VAT	AREL1	9870	0.0873721	0.437404	0.00169961	0.0501724
VAT	PAPPA	5069	0.0885551	0.110782	0.00213792	0.0531989
VAT	MCTP2	55784	0.0886121	0.115827	0.00697666	0.0834428
VAT	ZUP1	221302	0.089191	0.223007	0.000105416	0.0267657
VAT	ARHGEF5	7984	0.089407	0.257689	0.00578987	0.0771107
VAT	PTPRH	5794	0.0908505	0.110372	0.00424992	0.067218
VAT	SEC24D	9871	0.0928613	0.367831	0.0101107	0.0977363
VAT	PDS5A	23244	0.0932945	0.824784	0.0102397	0.098215
VAT	TBC1D2	55357	0.0935688	0.120987	0.00151586	0.0490453
VAT	MIOS	54468	0.0936572	0.512632	0.00608713	0.0793489
VAT	EVA1C	59271	0.0937267	0.221757	0.00851157	0.0910459
VAT	NGDN	25983	0.0937659	0.357276	0.00218501	0.0539137
VAT	GOSR1	9527	0.0938517	0.751549	0.00530393	0.0749894
VAT	TPMT	7172	0.0939561	0.343513	0.0080011	0.0882549
VAT	CHRNA10	57053	0.0950777	0.130273	0.00363814	0.0632465
VAT	ZNF529	57711	0.0953512	0.271924	0.0027244	0.0569071
VAT	MAP3K7	6885	0.0955022	0.646726	0.00701432	0.0834683
VAT	NSMAF	8439	0.0956433	0.463694	0.0090072	0.0927591
VAT	SNAPC1	6617	0.0961386	0.174688	0.000755674	0.0422638
VAT	ZNF550	162972	0.0961419	0.302918	0.0085946	0.091569
VAT	HRH1	3269	0.0964576	0.152338	0.00629336	0.0803336
VAT	SELENOI	85465	0.0966424	0.250491	0.000432069	0.0352407
VAT	DBF4	10926	0.0970839	0.161208	6.95e-05	0.0263378
VAT	LAMA2	3908	0.097569	0.30508	0.00830294	0.0898636
VAT	SFSWAP	6433	0.0982793	0.398617	0.00731967	0.0849585
VAT	QSOX2	169714	0.0992649	0.215595	0.00392264	0.0656462
VAT	MAP4K5	11183	0.0996202	0.371	0.00363049	0.0632465
VAT	MTMR9	66036	0.100727	0.63777	0.00165697	0.0500821
VAT	SEC23B	10483	0.100803	0.529849	0.00195705	0.0518199
VAT	FBXO5	26271	0.101684	0.279521	0.0070526	0.0838388
VAT	DGKH	160851	0.102679	0.26123	0.00902385	0.0927591
VAT	SRGAP1	57522	0.104198	0.125521	0.00819459	0.0893644
VAT	OTUD3	23252	0.104769	0.366019	0.00694275	0.0833579
VAT	PTPN2	5771	0.105481	0.177561	0.000204874	0.0310291
VAT	IBTK	25998	0.105843	0.87389	0.00133539	0.0474739
VAT	ATP6V0A2	23545	0.106221	0.43983	0.00174902	0.0501724
VAT	LARP4B	23185	0.106356	0.481239	0.0095761	0.0952626
VAT	UTP20	27340	0.10695	0.395967	0.000519831	0.0370477
VAT	ATXN7	6314	0.107116	0.357572	0.00642525	0.0814073
VAT	TOMM34	10953	0.107296	0.330051	0.0073931	0.085056
VAT	KANSL2	54934	0.107519	0.490038	0.00107181	0.044482
VAT	TIMM9	26520	0.108132	0.520671	0.00260078	0.0565549
VAT	ODR4	54953	0.10876	0.608141	0.00529664	0.0749894
VAT	GNL3L	54552	0.109473	0.535834	0.00486233	0.0720941
VAT	TBK1	29110	0.110383	0.545537	0.00412137	0.0671262
VAT	CAB39L	81617	0.110528	0.304448	0.00224136	0.0547293
VAT	FHL2	2274	0.110881	0.1563	0.000209876	0.0310291
VAT	HGF	3082	0.113039	0.353718	0.00225819	0.0547709
VAT	SYNJ2	8871	0.113064	0.144343	0.00579932	0.0771381
VAT	LAMC2	3918	0.114443	0.116416	0.000307035	0.0312665
VAT	TYW5	129450	0.114443	0.304957	0.000279379	0.0312665
VAT	NUP54	53371	0.114604	0.792397	0.00739397	0.085056
VAT	YTHDC2	64848	0.114659	0.449147	0.00687459	0.0830421
VAT	DNAJC3	5611	0.114725	0.827028	0.00647082	0.0814908
VAT	USP3	9960	0.115087	0.433633	0.00139694	0.0482562
VAT	MFHAS1	9258	0.116109	0.241752	0.00487454	0.0720941
VAT	SLC9B2	133308	0.116272	0.175816	0.00217052	0.0537821
VAT	GALNT1	2589	0.116396	0.549534	0.00990373	0.0970136
VAT	PCNX4	64430	0.117269	0.458799	0.00453222	0.069221
VAT	RPS10	6204	0.117935	0.177615	0.00180686	0.0508869
VAT	SERTAD2	9792	0.118594	0.292363	0.00659143	0.0821538
VAT	TMEM39A	55254	0.11886	0.564509	0.00679495	0.0827616
VAT	ASNS	440	0.119457	0.370993	0.00617755	0.0797493
VAT	PRDM4	11108	0.120005	0.856315	0.00327378	0.0611785
VAT	NUAK2	81788	0.120009	0.183079	0.00813808	0.0889023
VAT	RSPRY1	89970	0.120922	0.4958	0.00116113	0.0448951
VAT	ZNF222	7673	0.121386	0.308505	0.00374837	0.0638038
VAT	NOD1	10392	0.12166	0.38371	0.00552	0.0755843
VAT	STK10	6793	0.12198	0.303097	0.00357579	0.0631544
VAT	ZNF202	7753	0.122962	0.406258	0.00660308	0.0821538
VAT	MAPK6	5597	0.123462	0.345566	0.0038211	0.0645671
VAT	NDFIP2	54602	0.124928	0.328731	0.00744287	0.0854511
VAT	ARL13B	200894	0.125809	0.236474	0.000968981	0.0442232
VAT	TIPRL	261726	0.126726	0.879956	0.0102386	0.098215
VAT	NXPE3	91775	0.127169	0.445417	0.00478092	0.0718935
VAT	ZBED4	9889	0.129416	0.402198	0.00349161	0.0626003
VAT	CNST	163882	0.129425	0.42707	0.00232888	0.0553698
VAT	TPP2	7174	0.130428	0.655145	0.000191411	0.0310291
VAT	TTC19	54902	0.130587	0.526769	0.000914728	0.0434959
VAT	POP1	10940	0.130648	0.152342	0.000620248	0.0391416
VAT	OTULIN	90268	0.13092	0.79446	0.00354938	0.0628771
VAT	TMEM87B	84910	0.131102	0.530584	0.00962085	0.0955981
VAT	MYO1B	4430	0.131142	0.479253	0.0018383	0.0508869
VAT	MSR1	4481	0.132492	0.190793	0.00617258	0.0797493
VAT	PTPRE	5791	0.132509	0.229333	0.00160939	0.0500821
VAT	KRAS	3845	0.132599	0.744739	0.00199247	0.0522357
VAT	ZCCHC8	55596	0.134026	0.677616	0.00760834	0.0864404
VAT	ERN1	2081	0.134222	0.303844	0.00607459	0.0793489
VAT	ZNF841	284371	0.134298	0.58217	0.00586859	0.0777104
VAT	LHFPL2	10184	0.134379	0.198173	0.00116412	0.0448951
VAT	NSUN4	387338	0.134997	0.688146	0.00293738	0.0578534
VAT	SYNJ2-IT1	100874300	0.135103	0.111713	0.00151681	0.0490453
VAT	CEP170	9859	0.135188	0.473625	0.00104583	0.0443336
VAT	CCIN	881	0.135267	0.12525	0.00824099	0.0895379
VAT	IL1RAP	3556	0.135477	0.159266	0.00323047	0.0608709
VAT	QTRT2	79691	0.13595	0.20637	3.32e-05	0.0262333
VAT	SART3	9733	0.138913	0.848869	0.00230115	0.0549341
VAT	RELB	5971	0.140263	0.257725	0.00909872	0.0929256
VAT	WWC1	23286	0.141192	0.107366	0.00195133	0.0518199
VAT	SPRTN	83932	0.141425	0.477985	0.00876627	0.0919284
VAT	MKI67	4288	0.14149	0.146693	0.00163771	0.0500821
VAT	MELTF	4241	0.141736	0.233639	0.00471729	0.0710315
VAT	ZNF195	7748	0.142545	0.350687	0.00080472	0.0427137
VAT	MED17	9440	0.143518	0.644526	0.00149287	0.0490453
VAT	FAM20A	54757	0.144032	0.299595	0.00556295	0.0759731
VAT	PNPT1	87178	0.144097	0.449365	0.00281945	0.0571789
VAT	BIRC6	57448	0.145046	0.866385	0.00479902	0.0718935
VAT	PUM3	9933	0.145145	0.258076	0.000888449	0.0434287
VAT	C1GALT1	56913	0.145171	0.401612	2.65e-05	0.0262333
VAT	ECD	11319	0.145627	0.62389	0.00115186	0.0448951
VAT	SLC25A34	284723	0.146643	0.243492	0.000622921	0.0391416
VAT	ASXL1	171023	0.146934	0.871458	0.0095106	0.0952093
VAT	DERL2	51009	0.146983	1.35341	0.000835779	0.0428656
VAT	RRP15	51018	0.147341	0.422942	0.000158285	0.0286009
VAT	TRMT13	54482	0.149276	0.704107	0.00895777	0.0927591
VAT	BZW2	28969	0.149609	0.298644	0.00984076	0.0968455
VAT	CSGALNACT2	55454	0.150031	0.599062	0.00768076	0.0866772
VAT	AGO2	27161	0.150209	0.408211	0.00799511	0.0882549
VAT	PSMA2	5683	0.150613	0.335065	0.00110441	0.0448589
VAT	AC127070.1	101928530	0.151102	0.174219	0.00253105	0.0565549
VAT	MLF1	4291	0.151583	0.189604	0.000586501	0.0382692
VAT	NCEH1	57552	0.152016	0.199231	0.00899627	0.0927591
VAT	NCBP1	4686	0.152145	0.790538	0.00149503	0.0490453
VAT	ZNF814	730051	0.152664	0.239699	0.000394539	0.034841
VAT	USP12	219333	0.153947	0.463487	0.00430956	0.0675779
VAT	C3orf52	79669	0.154521	0.125156	0.000449563	0.0359191
VAT	PFKP	5214	0.154895	0.290625	0.0062676	0.0802032
VAT	SLC7A1	6541	0.155698	0.269933	0.00539033	0.0751894
VAT	SRP54	6729	0.156144	0.617128	0.000330311	0.0312665
VAT	ZNF274	10782	0.156283	0.551738	0.000692029	0.0410812
VAT	MAP4K4	9448	0.158086	0.540776	0.00336095	0.0622375
VAT	MALT1	10892	0.158372	0.481364	0.00205389	0.0526363
VAT	RNF138	51444	0.159259	0.469869	0.000114058	0.0267657
VAT	INPP1	3628	0.162322	0.476802	0.00148641	0.0490453
VAT	PMM2	5373	0.162616	0.279272	0.00989457	0.0970136
VAT	SENP6	26054	0.162855	0.983162	0.00767013	0.0866772
VAT	PTRH2	51651	0.163443	0.253179	0.000473489	0.0362665
VAT	REV3L	5980	0.164995	0.719642	0.00669959	0.0825005
VAT	UBA6	55236	0.16508	0.64493	0.00256673	0.0565549
VAT	ZDBF2	57683	0.165181	0.794047	0.00369947	0.0632465
VAT	P2RY11	5032	0.167363	0.281449	0.000558936	0.0377158
VAT	SIPA1L2	57568	0.167664	0.311413	0.000769794	0.042633
VAT	TTL	150465	0.169137	0.584396	0.000105366	0.0267657
VAT	ZNF263	10127	0.169281	0.671851	0.00449918	0.0688058
VAT	CRY1	1407	0.169523	0.219265	0.000999448	0.0442232
VAT	SMC5	23137	0.17012	0.60677	0.00694827	0.0833579
VAT	MAPK13	5603	0.170778	0.226507	0.000465368	0.0360865
VAT	UTP18	51096	0.170848	0.41115	0.00172711	0.0501724
VAT	TNFRSF10A	8797	0.170954	0.360244	0.00425228	0.067218
VAT	CHST15	51363	0.171515	0.411529	0.0102438	0.098215
VAT	EXOSC9	5393	0.172204	0.769549	0.00042817	0.0352407
VAT	MDN1	23195	0.17246	0.590643	0.00106512	0.044482
VAT	SOCS6	9306	0.17305	0.711487	0.00257035	0.0565549
VAT	NFATC2	4773	0.173106	0.211827	0.00732763	0.0849585
VAT	POLR2B	5431	0.174016	1.27597	0.000904569	0.0434287
VAT	PRKCI	5584	0.174401	0.43714	0.00867768	0.0917432
VAT	GPR85	54329	0.174497	0.249302	0.00389298	0.0653186
VAT	CD180	4064	0.17455	0.329664	0.0100401	0.0975211
VAT	CFAP69	79846	0.174786	0.209308	0.000231023	0.0310291
VAT	UTP25	27042	0.174957	0.688783	9.01e-05	0.0267657
VAT	ZNF551	90233	0.175073	0.278798	0.000139528	0.0283907
VAT	CBLB	868	0.175446	0.36051	0.00324057	0.0608969
VAT	ADSS2	159	0.175746	0.511379	0.000201407	0.0310291
VAT	ANKRD28	23243	0.176344	0.289405	0.00126886	0.0460246
VAT	PTBP3	9991	0.177799	0.779002	0.00457359	0.0695438
VAT	SF3A3	10946	0.17817	1.13604	0.000459321	0.0360865
VAT	BMS1	9790	0.178845	0.724223	0.00203727	0.0526363
VAT	ADAMTS18	170692	0.178955	0.123898	0.00761735	0.0864404
VAT	SPACA6P-AS	102238594	0.18011	0.122911	0.000866823	0.0434227
VAT	ZNF587B	100293516	0.181273	0.353109	0.00174487	0.0501724
VAT	GPR171	29909	0.182169	0.339189	0.00144623	0.0490453
VAT	RC3H1	149041	0.182367	1.04603	0.000706486	0.0411329
VAT	ZNF584	201514	0.183091	0.40433	0.0039656	0.0656925
VAT	HAVCR2	84868	0.18336	0.322248	0.00822181	0.0894951
VAT	USPL1	10208	0.18374	0.570241	0.00337021	0.0622375
VAT	RUFY3	22902	0.184058	0.483373	0.0021208	0.0530461
VAT	RPF2	84154	0.184285	0.453985	0.00263886	0.0568157
VAT	FAR1	84188	0.184728	1.07866	0.00235092	0.0555532
VAT	USP2	9099	0.184935	0.236771	0.00995569	0.097032
VAT	LYAR	55646	0.185166	0.414455	0.00369775	0.0632465
VAT	ZNF200	7752	0.185926	0.605883	0.00557692	0.0759888
VAT	GPR75	10936	0.18616	0.304952	0.00623159	0.0801644
VAT	SLC11A2	4891	0.18798	0.6537	0.000868824	0.0434227
VAT	NAA25	80018	0.189727	0.361134	0.00193563	0.0518199
VAT	DHX33	56919	0.189962	0.497803	0.0102598	0.0982886
VAT	FAM180A	389558	0.191093	0.223998	0.00789515	0.0879101
VAT	WAPL	23063	0.191517	0.912733	0.00030653	0.0312665
VAT	FBXO45	200933	0.191618	0.625185	0.000264688	0.0312665
VAT	CCDC88A	55704	0.19227	0.696646	0.00292485	0.0578534
VAT	NFKB1	4790	0.192437	0.503237	0.000206051	0.0310291
VAT	ACSL5	51703	0.196015	0.708517	0.00362012	0.0632465
VAT	TP53BP2	7159	0.196636	0.50853	0.00160502	0.0500821
VAT	HIVEP1	3096	0.197465	0.404992	0.000890237	0.0434287
VAT	RIOK2	55781	0.197753	0.820938	0.00270436	0.0569071
VAT	PPP4R1	9989	0.198664	0.782286	0.00340641	0.0626003
VAT	CCNJ	54619	0.198709	0.400853	0.000663048	0.0405599
VAT	TRAF3IP2	10758	0.19972	0.44429	0.00106994	0.044482
VAT	CEACAM1	634	0.20026	0.18866	0.00457828	0.0695438
VAT	SACS	26278	0.200373	0.489554	0.00094301	0.043951
VAT	NKRF	55922	0.202167	0.483228	0.000307898	0.0312665
VAT	SNRPD1	6632	0.203491	0.618757	0.00513812	0.073955
VAT	FAM83G	644815	0.205554	0.205915	0.00128916	0.0465882
VAT	CDK17	5128	0.205591	0.465281	0.00185889	0.0508869
VAT	HIVEP2	3097	0.205817	0.500921	0.00550204	0.0755807
VAT	KBTBD8	84541	0.206323	0.197713	0.000404229	0.0351083
VAT	MSANTD3	91283	0.207002	0.304507	0.0011435	0.0448951
VAT	SECISBP2	79048	0.207075	1.07249	0.00937514	0.0947599
VAT	ETNK1	55500	0.207094	0.947862	0.00276013	0.0569071
VAT	RAMAC	83640	0.20745	1.03301	0.00869343	0.0918204
VAT	ZNF800	168850	0.207578	0.530622	0.00186297	0.0508869
VAT	MEX3C	51320	0.208554	0.798541	0.00146625	0.0490453
VAT	HEXB	3074	0.208902	0.698832	0.00890801	0.0926753
VAT	EIF4E	1977	0.208992	0.567096	0.00431735	0.0676096
VAT	CXCL5	6374	0.211812	0.121789	0.000825988	0.0428656
VAT	SOAT1	6646	0.211901	0.696332	0.00658477	0.0821538
VAT	WDR75	84128	0.213482	0.850967	0.000955904	0.0442012
VAT	PITPNA	5306	0.214942	0.941302	0.00424245	0.067218
VAT	ERO1A	30001	0.215528	0.790741	0.00124015	0.0458071
VAT	DENND4A	10260	0.216178	0.524561	9.66e-05	0.0267657
VAT	MED13	9969	0.216281	1.59486	0.00419561	0.0671354
VAT	SENP5	205564	0.216592	0.825305	0.00671524	0.0825005
VAT	DOT1L	84444	0.216629	0.305145	0.00276298	0.0569071
VAT	PRPF39	55015	0.219151	0.682599	0.00124329	0.0458071
VAT	EML4	27436	0.221602	0.439916	0.000300881	0.0312665
VAT	SINHCAF	58516	0.2217	0.384535	0.00482656	0.0720941
VAT	EIF5A2	56648	0.221879	0.581276	0.00752205	0.0859401
VAT	SLC30A7	148867	0.222901	0.593971	7.61e-05	0.0267657
VAT	PRPF38A	84950	0.223027	1.53563	0.00866958	0.0917432
VAT	ZNF597	146434	0.227013	0.488018	0.00271606	0.0569071
VAT	DIRAS3	9077	0.227458	0.162089	0.0001137	0.0267657
VAT	EMC1	23065	0.227944	1.27796	0.00484043	0.0720941
VAT	XPO5	57510	0.2294	0.481411	0.000747881	0.0420337
VAT	SLC35F5	80255	0.230998	1.4302	0.00319322	0.0606867
VAT	UTP6	55813	0.231976	0.627211	0.00102039	0.0442232
VAT	CASP3	836	0.232362	0.836591	0.0085508	0.0912163
VAT	ZNF451	26036	0.232377	0.957729	0.000499116	0.0370477
VAT	MCMBP	79892	0.233065	0.914219	0.0060221	0.0789393
VAT	DNAJB11	51726	0.233852	0.832577	0.00984534	0.0968455
VAT	ICE1	23379	0.23447	1.12726	0.00182786	0.0508869
VAT	NAA15	80155	0.234746	0.509869	0.00278691	0.0571243
VAT	IFNE	338376	0.237256	0.13099	0.00119079	0.0452618
VAT	MEG9	100507257	0.237436	0.198732	0.00942706	0.095121
VAT	ZNF267	10308	0.237882	0.535694	0.00791873	0.0879901
VAT	PUS3	83480	0.239037	0.600606	0.000967055	0.0442232
VAT	API5	8539	0.239382	1.93985	0.00423972	0.067218
VAT	GPR84	53831	0.241859	0.210431	0.000518914	0.0370477
VAT	XRN2	22803	0.243009	0.890673	0.00164707	0.0500821
VAT	DDX20	11218	0.243511	0.94963	0.00280042	0.0571789
VAT	SRP19	6728	0.244666	0.724716	0.00638752	0.0811365
VAT	RNF24	11237	0.245651	0.352902	0.00350546	0.0626003
VAT	TOMM5	401505	0.246519	0.272778	0.00423964	0.067218
VAT	UTP14A	10813	0.246802	0.65481	0.00293291	0.0578534
VAT	NOC3L	64318	0.247181	0.592313	0.00182047	0.0508869
VAT	NOL11	25926	0.247811	1.05606	0.00287345	0.0576931
VAT	MISP	126353	0.247987	0.236254	0.00359221	0.0632192
VAT	CD274	29126	0.248772	0.286249	0.00951511	0.0952093
VAT	SDS	10993	0.24911	0.198166	0.00597271	0.078467
VAT	USP38	84640	0.249626	0.960839	0.00146365	0.0490453
VAT	DGKA	1606	0.250278	0.633981	0.00498586	0.0729251
VAT	ARAP2	116984	0.252498	0.220501	8.88e-05	0.0267657
VAT	YME1L1	10730	0.253287	2.52914	0.00931179	0.0942007
VAT	SPTSSA	171546	0.253564	0.729546	0.00201069	0.052479
VAT	TMF1	7110	0.254069	2.08007	0.00110007	0.0448589
VAT	DNAJC27	51277	0.254247	0.468843	0.00700017	0.0834683
VAT	B4GALT4	8702	0.255897	0.570447	0.0054263	0.07532
VAT	NCOA7	135112	0.256063	0.724889	0.00640322	0.0812158
VAT	TMEM9B	56674	0.256222	1.14955	0.0025043	0.0565549
VAT	VCPKMT	79609	0.25711	0.611011	0.00507812	0.0738745
VAT	GART	2618	0.259205	0.822725	0.00867222	0.0917432
VAT	CTPS1	1503	0.259811	0.356357	0.00644321	0.0814591
VAT	OTUD6B	51633	0.260479	0.840078	0.00100939	0.0442232
VAT	URB1	9875	0.26055	0.518841	0.00223394	0.0546617
VAT	DNMBP	23268	0.261663	0.40246	0.00133437	0.0474739
VAT	PAXBP1	94104	0.262889	0.844657	0.00263867	0.0568157
VAT	TRNT1	51095	0.264481	0.703382	0.000692557	0.0410812
VAT	ZBTB43	23099	0.26701	0.698989	0.00393685	0.0656462
VAT	NPL	80896	0.268504	0.51594	0.0043997	0.0677823
VAT	CNOT9	9125	0.270633	0.861241	1.71e-05	0.0262333
VAT	TUT7	79670	0.274166	0.946381	0.00650598	0.0815385
VAT	FASTKD5	60493	0.275332	0.839813	0.00162409	0.0500821
VAT	FNBP4	23360	0.275676	1.01353	0.00575772	0.0770347
VAT	FAM91A1	157769	0.276013	1.25559	2.16e-05	0.0262333
VAT	DDX27	55661	0.276371	1.20158	0.00671378	0.0825005
VAT	ADAM17	6868	0.283916	0.62565	0.000148583	0.0286009
VAT	SPTY2D1	144108	0.284417	1.25404	0.00113506	0.0448951
VAT	NUP98	4928	0.284789	0.923838	0.00764449	0.086581
VAT	JMJD1C	221037	0.284915	0.754796	0.00773814	0.0869707
VAT	SPAG9	9043	0.285291	1.07873	0.00144976	0.0490453
VAT	CLIP1	6249	0.28669	0.984705	0.00491833	0.0722073
VAT	RPS6KA3	6197	0.287224	0.932442	0.00153187	0.0491578
VAT	IL6R	3570	0.289366	0.609124	0.00557704	0.0759888
VAT	PRPF4	9128	0.289703	0.992925	0.000992497	0.0442232
VAT	NASP	4678	0.290053	1.13571	0.00479881	0.0718935
VAT	RPL17	6139	0.290177	0.578315	0.00712993	0.0842481
VAT	KLHL15	80311	0.290293	0.733624	0.00954536	0.0952093
VAT	POLR1B	84172	0.290301	0.600424	0.0072435	0.0849542
VAT	BTAF1	9044	0.290986	0.720985	0.000282251	0.0312665
VAT	RIOK1	83732	0.293347	0.612504	0.00266655	0.0569071
VAT	ZNF749	388567	0.294798	0.444378	0.00104945	0.0443336
VAT	PRPF40A	55660	0.295366	1.27952	0.00101351	0.0442232
VAT	ABHD13	84945	0.295726	1.39475	0.000609854	0.0391416
VAT	C6orf132	647024	0.297537	0.236624	0.00737242	0.085056
VAT	PUS1	80324	0.2983	0.394282	0.00271784	0.0569071
VAT	BAZ1A	11177	0.298419	0.499227	0.00346725	0.0626003
VAT	ZNF614	80110	0.302682	0.803495	0.000155778	0.0286009
VAT	NECAP1	25977	0.30386	1.39609	0.000166394	0.0291686
VAT	SERPINB8	5271	0.30984	0.317535	1.79e-05	0.0262333
VAT	LTV1	84946	0.31057	0.68286	0.00282365	0.0571789
VAT	PMAIP1	5366	0.312344	0.32842	0.00394045	0.0656462
VAT	CDCP1	64866	0.312542	0.223349	0.000197921	0.0310291
VAT	RRP12	23223	0.315276	0.382101	0.00587015	0.0777104
VAT	DNAJC2	27000	0.315441	0.545511	0.00184189	0.0508869
VAT	ZNF35	7584	0.315574	0.647412	0.000442709	0.0356139
VAT	SLC39A8	64116	0.317909	0.35211	0.00364735	0.0632465
VAT	NOM1	64434	0.319542	0.893015	0.00227308	0.0547709
VAT	TDG	6996	0.319641	0.695391	0.00057438	0.0378994
VAT	POLR1C	9533	0.320315	0.475	0.00236926	0.0555532
VAT	AMMECR1L	83607	0.321692	1.25653	0.00537085	0.0750067
VAT	TLCD3A	79850	0.323661	0.533783	0.00344366	0.0626003
VAT	ZNF542P	147947	0.32413	1.28721	0.000780425	0.042633
VAT	EXOSC2	23404	0.325977	1.13945	0.00694514	0.0833579
VAT	PDCD11	22984	0.327404	0.652439	0.000457986	0.0360865
VAT	TCERG1	10915	0.328338	0.737353	0.00151788	0.0490453
VAT	PIP5K1A	8394	0.330736	0.833278	0.00057408	0.0378994
VAT	FASTKD2	22868	0.333921	1.18012	0.00108741	0.0447229
VAT	SETX	23064	0.333923	2.12755	4.94e-05	0.0263378
VAT	ZNF37A	7587	0.334291	1.21281	0.0017471	0.0501724
VAT	TRMT6	51605	0.339176	0.693921	0.0014115	0.0483867
VAT	WDR36	134430	0.341411	1.50336	0.00207832	0.052721
VAT	TFAP2C	7022	0.344401	0.35578	0.00810476	0.088882
VAT	PTPN1	5770	0.345399	0.636805	0.00166767	0.0500821
VAT	ZNF154	7710	0.346	0.605889	0.00587542	0.0777104
VAT	RBM7	10179	0.346465	1.29722	0.00157348	0.0500122
VAT	LSG1	55341	0.351481	0.923145	0.00115206	0.0448951
VAT	DIMT1	27292	0.353051	0.914777	0.00369509	0.0632465
VAT	PSMG1	8624	0.356347	0.967956	0.00133782	0.0474739
VAT	TEX10	54881	0.357462	0.397397	0.000143181	0.0285027
VAT	SEH1L	81929	0.357598	0.777678	0.00298293	0.0581969
VAT	CLCF1	23529	0.360693	0.37254	0.000487987	0.0367398
VAT	GTF3C4	9329	0.363551	1.13938	0.00559853	0.0761155
VAT	DHX9	1660	0.364582	2.32425	0.000747684	0.0420337
VAT	CAMSAP2	23271	0.3649	0.943232	0.00175571	0.0501724
VAT	LONRF3	79836	0.367681	0.331792	0.000843005	0.0430482
VAT	SRP72	6731	0.367936	1.66765	0.000993289	0.0442232
VAT	TUBA1C	84790	0.369189	0.43102	0.00101717	0.0442232
VAT	CCL7	6354	0.370094	0.181053	0.000292189	0.0312665
VAT	MPHOSPH10	10199	0.372613	1.05177	0.00511317	0.073955
VAT	ARHGAP29	9411	0.374793	1.13395	0.00274856	0.0569071
VAT	NSUN2	54888	0.374848	1.04025	0.00275983	0.0569071
VAT	SEMA4A	64218	0.375072	0.320838	0.00260441	0.0565549
VAT	PGAP1	80055	0.378246	0.425981	0.00562626	0.0761155
VAT	FAM126A	84668	0.378343	0.953258	0.000658941	0.0405197
VAT	ST3GAL1	6482	0.384714	0.916877	0.00134117	0.0474739
VAT	ZNF562	54811	0.388081	1.34514	3.26e-05	0.0262333
VAT	ADAM9	8754	0.3886	1.12506	0.000881041	0.0434287
VAT	RRP1	8568	0.389783	0.760646	0.00535833	0.0750067
VAT	SNHG17	388796	0.390573	0.543102	0.00646425	0.0814908
VAT	IARS1	3376	0.392867	1.09322	0.000475525	0.0362665
VAT	MDM2	4193	0.392945	2.16747	0.00478834	0.0718935
VAT	NOP14	8602	0.393159	1.20424	0.0101889	0.0981691
VAT	UBE2J1	51465	0.393684	1.63081	0.00361086	0.0632192
VAT	YTHDF3	253943	0.396	2.13563	0.0060867	0.0793489
VAT	UTP11	51118	0.401013	1.11491	0.0057022	0.0765398
VAT	GPCPD1	56261	0.404272	0.928244	0.00134196	0.0474739
VAT	URB2	9816	0.406363	0.522979	0.00670622	0.0825005
VAT	SMG1	23049	0.408633	1.38974	0.00367366	0.0632465
VAT	PGM2	55276	0.408822	0.712283	0.000253696	0.0310381
VAT	MACROH2A1	9555	0.409762	1.40897	0.000828962	0.0428656
VAT	IL1RN	3557	0.409996	0.342486	0.00836851	0.0901193
VAT	YTHDF2	51441	0.411517	1.41419	0.00172323	0.0501724
VAT	HEATR1	55127	0.41977	1.14513	0.0005674	0.0378643
VAT	UTP15	84135	0.420165	0.86404	0.000316423	0.0312665
VAT	NCR3LG1	374383	0.423833	0.38044	7.04e-05	0.0263378
VAT	METTL1	4234	0.424322	0.780471	0.010137	0.097878
VAT	CSNK1A1	1452	0.428982	1.58841	0.00334224	0.0620783
VAT	IL1RL1	9173	0.431094	0.343376	0.00433654	0.0677295
VAT	TMED7	51014	0.431331	3.3736	0.00695655	0.0833721
VAT	RRN3	54700	0.43466	1.3733	0.00190152	0.051341
VAT	PAK1IP1	55003	0.43764	0.782681	0.00175459	0.0501724
VAT	RBM25	58517	0.439635	1.41182	0.00110573	0.0448589
VAT	RNF19B	127544	0.441336	0.736111	0.00244991	0.0560902
VAT	SOCS4	122809	0.449504	2.09093	0.00191577	0.0516073
VAT	NUP58	9818	0.450355	0.93024	0.000679117	0.0410812
VAT	LARP4	113251	0.450778	0.966999	0.00204189	0.0526363
VAT	SLC4A7	9497	0.452871	0.572354	0.000225744	0.0310291
VAT	PHLDA2	7262	0.459992	0.486222	0.00546992	0.0754434
VAT	DCAF13	25879	0.462032	0.749997	0.000933756	0.0436931
VAT	REL	5966	0.464883	0.868119	0.00439262	0.0677823
VAT	WDR3	10885	0.467219	0.963766	0.00205419	0.0526363
VAT	SLTM	79811	0.469748	1.50858	0.00341269	0.0626003
VAT	SPRED1	161742	0.470207	0.918953	1.74e-05	0.0262333
VAT	MFSD2A	84879	0.47403	0.37412	0.00142096	0.0483867
VAT	MIR3691	100500900	0.47586	0.193078	0.00847658	0.0907543
VAT	DHX15	1665	0.481786	1.47315	0.00260839	0.0565549
VAT	STEAP2	261729	0.486233	0.808107	0.000533083	0.0370477
VAT	EFNB2	1948	0.500114	0.923207	0.00115684	0.0448951
VAT	TMEM33	55161	0.503918	2.14484	0.000101269	0.0267657
VAT	GLS	2744	0.504018	1.47938	0.00291021	0.0578534
VAT	ZNF674-AS1	401588	0.50719	0.860254	0.00195897	0.0518199
VAT	TWISTNB	221830	0.508645	1.24687	0.000930033	0.0436929
VAT	ZNF330	27309	0.517385	1.65778	0.00445885	0.0682779
VAT	OTUD4	54726	0.518968	1.03045	0.0017346	0.0501724
VAT	SLK	9748	0.526542	2.71913	0.00645392	0.0814908
VAT	BAMBI	25805	0.526598	0.746238	0.00718866	0.0845413
VAT	VAPA	9218	0.529186	2.79934	0.0096318	0.0956259
VAT	FAM241A	132720	0.531436	0.921127	0.00265626	0.0569071
VAT	STEAP1	26872	0.536524	1.56758	0.00528461	0.0749894
VAT	POGK	57645	0.536669	2.54099	0.000275947	0.0312665
VAT	HNRNPR	10236	0.539466	2.38569	0.00340328	0.0626003
VAT	TM2D2	83877	0.541245	2.24627	0.00678768	0.0827616
VAT	IPO7	10527	0.543393	2.37524	0.00976964	0.0964239
VAT	TASOR2	54906	0.548463	1.18832	0.00155424	0.0497399
VAT	PRRC2C	23215	0.551458	2.22125	0.00664669	0.0824344
VAT	SREK1	140890	0.554044	1.63585	0.00278358	0.0571243
VAT	PCSK7	9159	0.560959	1.346	0.000803879	0.0427137
VAT	NOP58	51602	0.563096	0.887603	0.0012179	0.0457005
VAT	IL4R	3566	0.5734	0.891014	0.00488768	0.0720941
VAT	POLR1E	64425	0.574353	1.29344	0.00731535	0.0849585
VAT	MRPL32	64983	0.580693	1.54113	0.00907675	0.0928362
VAT	BTBD19	149478	0.584738	0.992783	0.00168006	0.0500821
VAT	ERVK3-1	105372481	0.586274	0.994248	0.00150288	0.0490453
VAT	HSPA13	6782	0.596146	2.22004	0.000561963	0.0377158
VAT	ANKLE2	23141	0.599757	1.84342	0.00234781	0.0555532
VAT	FEM1B	10116	0.600049	4.77998	0.00697248	0.0834428
VAT	TMEM165	55858	0.600375	1.25464	0.005451	0.07532
VAT	PRPF4B	8899	0.609827	1.8331	0.000210811	0.0310291
VAT	FUBP1	8880	0.614196	2.24596	0.00599208	0.0786335
VAT	OSMR	9180	0.615141	0.952441	0.00359968	0.0632192
VAT	PVR	5817	0.616213	1.06995	0.0102231	0.098215
VAT	ACTR3	10096	0.617647	1.99454	0.00170323	0.0501724
VAT	EAF1	85403	0.618449	1.55387	0.00138693	0.048098
VAT	CCNT1	904	0.621697	2.07856	0.000245303	0.0310291
VAT	PDPN	10630	0.630112	0.883241	0.00489221	0.0720941
VAT	GTPBP4	23560	0.646061	1.36708	0.00781123	0.0875409
VAT	PNO1	56902	0.649973	0.915013	0.00679991	0.0827616
VAT	AFF4	27125	0.650618	2.52177	0.00923033	0.0937805
VAT	PPP2CA	5515	0.655098	2.17528	0.00276625	0.0569071
VAT	FPR3	2359	0.66131	1.35043	0.00769726	0.0866772
VAT	WDR43	23160	0.66737	1.19568	0.00512462	0.073955
VAT	PANK3	79646	0.667846	3.41382	0.00745872	0.0855494
VAT	ATP6V1B2	526	0.669052	2.083	0.00682298	0.0828706
VAT	ABCF2	10061	0.6709	1.60733	0.00254488	0.0565549
VAT	ZNF146	7705	0.671987	2.42002	0.00121459	0.0457005
VAT	CCL20	6364	0.677638	0.265287	0.000813849	0.0428403
VAT	CYSLTR2	57105	0.678006	1.02843	0.00417396	0.0671354
VAT	SCARNA20	677681	0.68065	0.607381	0.0032527	0.0610271
VAT	HAS2	3037	0.685219	0.529663	0.00715236	0.0843419
VAT	GNL2	29889	0.693487	1.28472	0.000979607	0.0442232
VAT	NOCT	25819	0.696863	0.574241	0.000795396	0.0427137
VAT	SLC25A32	81034	0.700877	1.61936	0.000530912	0.0370477
VAT	CEBPZ	10153	0.712477	1.70813	0.000597113	0.0387464
VAT	ABL2	27	0.717937	0.851207	0.0020458	0.0526363
VAT	GJB2	2706	0.72014	0.477114	0.00762897	0.0864886
VAT	SHISA3	152573	0.726054	0.476571	0.0021017	0.052971
VAT	SLC7A2	6542	0.729215	1.01462	0.000175224	0.0298262
VAT	GPATCH4	54865	0.736971	1.54581	0.00458888	0.0695438
VAT	SGMS2	166929	0.744202	0.647317	0.00052818	0.0370477
VAT	CRISPLD2	83716	0.745502	0.967278	0.00875079	0.0919284
VAT	MIS12	79003	0.749391	2.65401	0.0030606	0.0590156
VAT	CD200	4345	0.758917	0.893953	0.000686581	0.0410812
VAT	KLF5	688	0.760152	0.787204	0.00708248	0.084014
VAT	CD3EAP	10849	0.774228	1.11899	0.00344391	0.0626003
VAT	LCMT2	9836	0.789853	2.33587	0.0030384	0.0588523
VAT	CEMIP2	23670	0.793719	1.058	0.00691208	0.0831787
VAT	ABCE1	6059	0.797756	2.07553	0.00348145	0.0626003
VAT	DDX18	8886	0.80277	3.27793	0.00129491	0.0466526
VAT	CMTM6	54918	0.817853	2.82821	0.00484484	0.0720941
VAT	BCLAF1	9774	0.820496	4.16673	0.00188667	0.0510685
VAT	CHML	1122	0.826252	2.33236	0.00105217	0.0443336
VAT	ZNF121	7675	0.834144	1.5462	3.88e-05	0.0262333
VAT	PCF11	51585	0.83582	2.5615	0.0036293	0.0632465
VAT	HNRNPC	3183	0.836012	3.49958	0.00152001	0.0490453
VAT	NOL6	65083	0.836753	1.99038	0.00793265	0.0880614
VAT	UFM1	51569	0.842773	4.70209	0.00639006	0.0811365
VAT	ZPR1	8882	0.846113	2.41198	0.0087978	0.0920126
VAT	SLC25A44	9673	0.865521	1.4818	0.00247243	0.0563658
VAT	MAP3K8	1326	0.871356	1.75012	0.00470653	0.0709605
VAT	TP53RK	112858	0.879367	2.07141	0.00103361	0.0443055
VAT	IL20	50604	0.880131	0.483474	1.45e-05	0.0262333
VAT	TRAF4	9618	0.884704	1.14459	0.00323018	0.0608709
VAT	EIF4A1	1973	0.88763	1.57392	0.00800268	0.0882549
VAT	PKM	5315	0.887716	3.46675	0.00974807	0.0963729
VAT	TPM3	7170	0.909057	3.53881	0.00562491	0.0761155
VAT	RBM12	10137	0.913388	3.71479	0.00112251	0.0448951
VAT	ISG20L2	81875	0.917836	2.39498	0.00178701	0.0507284
VAT	STX4	6810	0.944262	2.3173	0.00534004	0.0749894
VAT	SDE2	163859	0.950192	2.46331	0.00689674	0.0831601
VAT	TSR1	55720	0.956557	2.55434	0.00761351	0.0864404
VAT	DKK1	22943	0.958418	0.570118	0.000465506	0.0360865
VAT	MIR381	494330	0.965927	0.783779	0.00896527	0.0927591
VAT	BRIX1	55299	0.969422	1.79519	0.000929375	0.0436929
VAT	MIR455	619556	0.983397	0.44142	0.00188708	0.0510685
VAT	MAK16	84549	0.986932	1.80811	0.00197401	0.0521007
VAT	SERPINB2	5055	0.988297	0.437938	0.000153306	0.0286009
VAT	NOP2	4839	0.989986	1.4189	0.00237534	0.0555745
VAT	WTAP	9589	0.989986	2.32341	0.00507945	0.0738745
VAT	SYNCRIP	10492	1.00264	3.49021	0.00590431	0.0778295
VAT	KRT7	3855	1.00272	0.674061	0.00788133	0.0879101
VAT	TMED5	50999	1.0081	3.53306	0.00212275	0.0530461
VAT	MIR3170	100422881	1.00819	0.420391	0.00440693	0.0677823
VAT	NRAS	4893	1.01912	3.49067	0.000289447	0.0312665
VAT	CD44	960	1.02711	1.71829	0.00194903	0.0518199
VAT	G3BP1	10146	1.02882	4.36999	0.00629947	0.0803336
VAT	ZBTB21	49854	1.0428	1.8215	0.000312776	0.0312665
VAT	RLIM	51132	1.04949	3.63704	0.00229975	0.0549341
VAT	CHD1	1105	1.05384	1.68086	0.00211564	0.0530461
VAT	RABGGTB	5876	1.0658	3.45493	0.000807359	0.0427137
VAT	PRPF38B	55119	1.08293	3.05201	3.63e-05	0.0262333
VAT	SCARNA18B	107397392	1.08418	0.954516	6.01e-05	0.0263378
VAT	SNORA2B	677794	1.10699	1.30884	0.00999154	0.097225
VAT	M6PR	4074	1.13151	4.93249	0.00186304	0.0508869
VAT	SPCS3	60559	1.13207	8.65049	0.00578285	0.0771107
VAT	ALG2	85365	1.16089	3.24744	9.87e-05	0.0267657
VAT	PLAUR	5329	1.16198	1.35343	0.00789977	0.0879101
VAT	MIR320A	407037	1.16485	1.13239	0.00808539	0.088882
VAT	RBM39	9584	1.16698	4.96076	0.00862704	0.0917432
VAT	ADAMTS15	170689	1.17588	1.90695	0.00754691	0.0860237
VAT	CCRL2	9034	1.19786	1.49809	0.00112426	0.0448951
VAT	SOWAHC	65124	1.24728	3.73387	0.00207449	0.052721
VAT	EXOC8	149371	1.27325	5.75181	0.000425027	0.0352407
VAT	ZNF655	79027	1.27338	3.85392	0.000279564	0.0312665
VAT	TRMT10C	54931	1.27739	2.88082	0.00269359	0.0569071
VAT	IL24	11009	1.28381	0.521349	0.000828807	0.0428656
VAT	IL1R1	3554	1.29523	2.42132	0.00259527	0.0565549
VAT	MIR3684	100500867	1.29648	0.904584	0.00258414	0.0565549
VAT	TMEM158	25907	1.29698	0.795952	3.5e-05	0.0262333
VAT	ATP1B3	483	1.30167	1.99548	0.00859946	0.091569
VAT	SERPINB9	5272	1.30214	2.119	0.0023012	0.0549341
VAT	PLSCR1	5359	1.30267	2.33167	0.00291954	0.0578534
VAT	ATP13A3	79572	1.30713	2.25944	0.00252645	0.0565549
VAT	MIR4799	100616246	1.31304	1.08213	0.00619924	0.0798357
VAT	NCBP2	22916	1.3132	5.58772	0.00291959	0.0578534
VAT	NIFK	84365	1.35797	1.98765	0.00108904	0.0447229
VAT	MAPK1IP1L	93487	1.37806	4.61073	0.00022784	0.0310291
VAT	RANBP2	5903	1.41287	3.92082	0.000501683	0.0370477
VAT	MARS2	92935	1.41587	1.89796	0.00513772	0.073955
VAT	SNORA80B	100302743	1.41762	0.813757	0.00068406	0.0410812
VAT	ACSL4	2182	1.42316	1.53677	9.59e-05	0.0267657
VAT	NFKB2	4791	1.44455	3.07139	0.00343389	0.0626003
VAT	SGK1	6446	1.47653	1.33301	4.67e-05	0.0263378
VAT	IFI16	3428	1.47698	2.62435	0.00673495	0.08257
VAT	HMGA1	3159	1.48392	1.69081	0.00614789	0.0797493
VAT	MIR3657	100500889	1.49575	0.972742	0.00919939	0.093547
VAT	WSB1	26118	1.50621	5.98483	0.00253835	0.0565549
VAT	SNORD60	26788	1.51643	1.82459	0.000435374	0.0352653
VAT	MIR544A	664613	1.52372	0.895728	0.00435155	0.0677823
VAT	PDE12	201626	1.57773	3.49812	0.00124382	0.0458071
VAT	DNTTIP2	30836	1.58613	4.04342	0.00222741	0.0546443
VAT	SLFN11	91607	1.62486	3.6337	0.00366496	0.0632465
VAT	FJX1	24147	1.62601	1.58252	0.00804193	0.0886045
VAT	MIR4637	100616271	1.69247	1.24068	0.00437681	0.0677823
VAT	PPRC1	23082	1.69705	2.45442	0.00725816	0.0849585
VAT	CD55	1604	1.74613	2.43337	0.00760924	0.0864404
VAT	UGCG	7357	1.76572	2.29306	0.00469783	0.0709203
VAT	MUC16	94025	1.77017	1.40662	0.00813371	0.0889023
VAT	ZNF830	91603	1.78405	5.37509	0.00413788	0.0671262
VAT	NCL	4691	1.83571	6.5969	0.00903599	0.0927591
VAT	PLK3	1263	1.84159	2.61064	0.000950091	0.044106
VAT	NUFIP2	57532	1.84506	4.93677	0.00104616	0.0443336
VAT	SYT4	6860	1.85594	1.20794	0.00187268	0.0510317
VAT	DNAJB9	4189	1.95857	5.27511	0.00524025	0.0748744
VAT	RAP2B	5912	2.0671	7.79132	0.00360718	0.0632192
VAT	NR4A3	8013	2.08183	1.64785	0.0051912	0.0744452
VAT	MIR3134	100422990	2.11083	1.4981	0.00170962	0.0501724
VAT	ADAMTS9	56999	2.17523	1.944	0.00311423	0.0597658
VAT	UGDH	7358	2.32549	2.58804	0.00419168	0.0671354
VAT	AMD1	262	2.4323	3.76024	0.00230588	0.0549342
VAT	IVNS1ABP	10625	2.48607	5.50748	0.00784969	0.0877208
VAT	SNHG15	285958	2.51085	3.08405	0.00243792	0.0560894
VAT	TGFBI	7045	2.53903	4.51518	0.00313733	0.0600207
VAT	SNORD114-10	767588	2.57586	1.64787	0.00632634	0.0805888
VAT	GEM	2669	2.58786	2.57269	0.00346207	0.0626003
VAT	SNHG1	23642	2.62474	5.11412	0.00483162	0.0720941
VAT	PRNP	5621	2.63486	7.67275	0.00236868	0.0555532
VAT	GNL3	26354	2.64142	3.94083	0.00281457	0.0571789
VAT	MGAT2	4247	2.69294	8.44187	0.00173277	0.0501724
VAT	KDM6B	23135	2.73403	4.08211	0.0101522	0.0978964
VAT	MIR3176	100423037	2.74075	2.05608	0.00134949	0.0474941
VAT	SNORD11B	100113392	2.74279	1.96134	0.000249499	0.0310291
VAT	HIF1A	3091	2.81655	3.3935	0.0010696	0.044482
VAT	CCR1	1230	2.83537	3.54269	0.00361176	0.0632192
VAT	FOSL1	8061	2.84816	1.98556	0.00172532	0.0501724
VAT	NIP7	51388	2.86969	4.58645	0.00512174	0.073955
VAT	GFPT2	9945	2.92408	2.27882	7.18e-05	0.0263378
VAT	MIR1205	100302161	2.92505	1.75476	0.00267964	0.0569071
VAT	FAM110C	642273	2.93887	2.71115	0.000910216	0.0434573
VAT	MIR4477B	100616194	2.94171	2.36442	0.0003615	0.0331705
VAT	MIRLET7D	406886	3.1435	4.75293	0.00649856	0.0815385
VAT	RGS16	6004	3.16138	3.06796	0.000707437	0.0411329
VAT	UAP1	6675	3.23736	4.46047	0.00400871	0.0658814
VAT	SRSF7	6432	3.25801	7.90637	0.000250981	0.0310291
VAT	KRT8	3856	3.29342	2.02685	0.000387012	0.0347956
VAT	RNF227	284023	3.32325	3.21062	0.00177855	0.0507017
VAT	RDH10	157506	3.38726	3.39227	6.28e-05	0.0263378
VAT	HNRNPH1	3187	3.46461	10.165	0.00163045	0.0500821
VAT	NOLC1	9221	3.48391	4.93908	0.00243937	0.0560894
VAT	SDC4	6385	3.54933	2.83109	9.21e-05	0.0267657
VAT	ZNF460	10794	3.56722	6.04657	0.000392618	0.034841
VAT	MYADM	91663	3.65146	8.4571	0.0102438	0.098215
VAT	MIR146B	574447	3.99525	2.84162	0.000973699	0.0442232
VAT	TNFSF14	8740	4.31369	2.68845	5.33e-05	0.0263378
VAT	TNFRSF12A	51330	4.46314	3.77356	0.00365476	0.0632465
VAT	ICAM1	3383	4.50197	4.58285	0.00102895	0.0443055
VAT	LIF	3976	4.55035	2.53261	0.000110094	0.0267657
VAT	UTP3	57050	4.58187	8.81308	0.000867677	0.0434227
VAT	SLC20A1	6574	4.59942	4.54584	0.000157657	0.0286009
VAT	SNORD100	594838	4.78385	5.61941	0.00837351	0.0901193
VAT	HAS1	3036	4.80381	3.54035	0.0019463	0.0518199
VAT	DDX21	9188	4.82176	5.96809	0.00560181	0.0761155
VAT	CCDC71L	168455	4.83751	6.77603	0.00364747	0.0632465
VAT	SNORD20	6082	5.03148	5.27174	0.00686992	0.0830421
VAT	SRSF6	6431	5.06868	13.4212	0.000340575	0.0314965
VAT	SRSF1	6426	5.12291	24.332	0.00319898	0.060698
VAT	SFPQ	6421	5.17915	10.1504	0.000658292	0.0405197
VAT	RGS4	5999	5.2133	3.17596	4.16e-05	0.0262333
VAT	IER5	51278	5.23878	8.78467	0.00551031	0.0755843
VAT	HNRNPU	3192	5.74381	20.4781	0.00491721	0.0722073
VAT	MIR125B1	406911	5.77159	4.7076	0.00554466	0.0758114
VAT	ALDH1A3	220	5.80219	4.80052	0.00141227	0.0483867
VAT	MEDAG	84935	5.88376	6.60654	0.000531853	0.0370477
VAT	SNORD101	594837	5.88481	7.05418	0.00825604	0.0896185
VAT	VCAM1	7412	6.18522	4.70448	0.000161287	0.0287018
VAT	SNORD6	692075	6.33928	6.63195	0.00347598	0.0626003
VAT	SNORD12B	100113393	6.51005	8.36264	0.00404822	0.0662206
VAT	DUSP6	1848	6.66242	14.0528	0.00911828	0.0929637
VAT	CXCL1	2919	8.1802	5.26193	0.00185166	0.0508869
VAT	MMP19	4327	8.72221	7.51622	0.00964304	0.0956566
VAT	IL6	3569	9.40913	8.8263	0.00681635	0.0828706
VAT	PPP1R15B	84919	9.46902	17.9881	0.00567362	0.0764182
VAT	NABP1	64859	9.74488	7.39831	0.000248512	0.0310291
VAT	CTSB	1508	10.3733	19.4994	0.00719087	0.0845413
VAT	PIM1	5292	15.5476	18.2108	0.00767827	0.0866772
VAT	CTSL	1514	23.5928	28.1472	0.0046113	0.0697934
VAT	MAT2A	4144	32.5339	40.6901	0.0029493	0.0579257
VAT	TIMP1	7076	33.4902	32.8352	0.00626876	0.0802032
VAT	CCL2	6347	53.9908	43.8739	0.00284239	0.0573606
VAT	KRT18	3875	54.6828	29.9548	0.000132692	0.0278298
