# Supplementary material for: Integratome analysis of adipose tissues reveals abnormal epigenetic regulation of adipogenesis, inflammation, and insulin signaling in obese individuals with type 2 diabetes
Source: Clin Transl Med. 2021 Dec 19;11(12):e596. doi: 10.1002/ctm2.596 (PMC8684766; doi:10.1002/ctm2.596)
Supplement: Supplementary file 9 — Supporting Information [file CTM2-11-e596-s005.xlsx]

## Sheet: Supplementary Table S4
Supplementary Table S5. Differentially methylated regions in SAT and VAT
Tissue	Gene	Description	Chr	Start	End	P-value	#Probes	AvgCoeff
SAT	ZFP57	ZFP57 zinc finger protein	6	29648161	29649084	0.000194	23	-1.24526
SAT	LCLAT1	lysocardiolipin acyltransferase 1 [Source:HGNC Symbol;Acc:26756]	2	30669385	30670025	0.000755	10	1.45156
SAT	HOXA3	homeobox A3	7	27154262	27155548	0.00143	18	-0.702649
SAT	MLC1	megalencephalic leukoencephalopathy with subcortical cysts 1	22	50523686	50524768	0.00169	18	0.666608
SAT	TRIM39	tripartite motif containing 39 [Source:HGNC Symbol;Acc:10065]	6	30297174	30297627	0.00257	9	1.22435
SAT	SDHAP3	succinate dehydrogenase complex, subunit A, flavoprotein pseudogene 3	5	1594330	1594863	0.00262	9	-1.21805
SAT	MCCC1	methylcrotonoyl-CoA carboxylase 1 (alpha)	3	182817190	182817626	0.00304	11	-0.985494
SAT	OR2X1P	olfactory receptor, family 2, subfamily X, member 1 pseudogene [Source:HGNC Symbol;Acc:31258]	1	248100183	248100614	0.00317	8	-1.24303
SAT	LINC00354	long intergenic non-protein coding RNA 354	13	112547341	112548306	0.00408	8	-1.18257
SAT	PIWIL2	piwi-like RNA-mediated gene silencing 2 [Source:HGNC Symbol;Acc:17644]	8	22132563	22133375	0.0041	14	0.713044
SAT	RIPOR2	RHO family interacting cell polarization regulator 2	6	25041912	25042955	0.0073	13	0.652814
SAT	CSGALNACT1	chondroitin sulfate N-acetylgalactosaminyltransferase 1	8	19540210	19540809	0.00763	10	0.879607
SAT	G0S2	G0/G1switch 2 [Source:HGNC Symbol;Acc:30229]	1	209848535	209849006	0.00768	7	-1.07223
SAT	ARID5B	AT rich interactive domain 5B (MRF1-like) [Source:HGNC Symbol;Acc:17362]	10	63808748	63809170	0.00926	13	-0.577903
SAT	SLC2A14	solute carrier family 2 member 14	12	8025394	8025756	0.0103	8	-0.978865
SAT	ALOX12	arachidonate 12-lipoxygenase [Source:HGNC Symbol;Acc:429]	17	6899085	6899577	0.0122	11	-0.693107
SAT	NLRP1	NLR family, pyrin domain containing 1	17	5487376	5488048	0.0186	10	0.693415
SAT	RNF19A	ring finger protein 19A	8	101348359	101349044	0.0198	10	-0.678742
SAT	GSDMD	gasdermin D [Source:HGNC Symbol;Acc:25697]	8	144635260	144635610	0.0208	8	0.840722
VAT	ZFP57	zinc finger protein (ZFP57), mRNA	6	29648161	29649084	3.07e-05	23	-1.32132
VAT	UBD	ubiquitin D	6	29521138	29521803	0.000198	28	-0.65134
VAT	KCNQ1DN	KCNQ1 downstream neighbor (non-protein coding) [Source:HGNC Symbol;Acc:13335]	11	2890389	2890725	0.000771	22	-0.650157
VAT	LCLAT1	lysocardiolipin acyltransferase 1 [Source:HGNC Symbol;Acc:26756]	2	30669385	30670025	0.00143	10	1.04773
VAT	SDHAP3	succinate dehydrogenase complex, subunit A, flavoprotein pseudogene 3	5	1594330	1594863	0.00147	9	-1.13556
VAT	PTGDR	prostaglandin D2 receptor (DP) [Source:HGNC Symbol;Acc:9591]	14	52734156	52734529	0.00182	9	-1.09336
VAT	OR2L13	olfactory receptor, family 2, subfamily L, member 13 [Source:HGNC Symbol;Acc:19578]	1	248100183	248100614	0.00232	8	-1.1116
VAT	GSDMD	gasdermin D [Source:HGNC Symbol;Acc:25697]	8	144635260	144635610	0.00267	8	1.08072
VAT	TTC12	tetratricopeptide repeat domain 12 [Source:HGNC Symbol;Acc:23700]	11	113184936	113185879	0.00295	14	-0.683508
VAT	PITX1	paired-like homeodomain 1	5	134363053	134363973	0.00456	7	1.00204
VAT	DSC3	desmocollin 3	18	28622474	28623159	0.00655	13	-0.577992
VAT	LINC00354	long intergenic non-protein coding RNA 354	13	112547341	112548306	0.00736	8	-0.885965
VAT	AKR7A3	aldo-keto reductase family 7, member A3	1	19614851	19615652	0.00751	10	-0.735448
VAT	MACROD2	MACRO domain containing 2 [Source:HGNC Symbol;Acc:16126]	20	13975853	13976218	0.00873	11	-0.645276
VAT	ZNF638	zinc finger protein 638 [Source:HGNC Symbol;Acc:17894]	2	71503482	71504089	0.00906	10	-0.701234
VAT	FUCA1	fucosidase, alpha-L- 1, tissue	1	24194965	24195659	0.00939	13	-0.473868
VAT	PITX1	paired-like homeodomain 1	5	134366162	134367099	0.0106	7	0.849052
VAT	TTLL10	tubulin tyrosine ligase-like family, member 10 [Source:HGNC Symbol;Acc:26693]	1	1108820	1110107	0.0108	10	-0.671337
VAT	MAJIN	membrane anchored junction protein	11	64739253	64739749	0.0112	12	-0.533654
VAT			5	172672390	172673349	0.0118	10	-0.657682
VAT	NKX2-5	NK2 homeobox 5	5	172661803	172662741	0.013	10	-0.640913
VAT	AP000351.10		22	24372926	24373484	0.014	8	-0.771682
VAT	DIP2C	DIP2 disco-interacting protein 2 homolog C	10	530635	531465	0.016	9	-0.679432
VAT	ZNF833P	zinc finger protein 833, pseudogene [Source:HGNC Symbol;Acc:33819]	19	11784647	11785188	0.0165	10	-0.598374
VAT	HLA-B	major histocompatibility complex, class I, B	6	31275551	31275875	0.017	9	-0.669245
VAT	HLA-B	major histocompatibility complex, class I, B	6	31276187	31276669	0.0176	7	-0.764613
VAT	MSX1	msh homeobox 1 [Source:HGNC Symbol;Acc:7391]	4	4859772	4860190	0.0208	10	-0.553059
VAT	AC096574.4		2	239139911	239140369	0.0214	9	-0.629495
VAT	GSTM5	glutathione S-transferase mu 5 [Source:HGNC Symbol;Acc:4637]	1	110254603	110254919	0.0216	9	0.628416
VAT	DLX5	distal-less homeobox 5	7	96649956	96650668	0.0256	8	-0.667194
VAT	DPP6	dipeptidyl-peptidase 6 [Source:HGNC Symbol;Acc:3010]	7	153584038	153584609	0.0264	9	-0.59116
Note: AvgCoeff, the average of the estimated coefficient, representing the difference between two groups in the region. A positive number indicated hypomethylation was observed in T2D, while a negative number indicated hypermethylation in T2D.
