# Supplementary material for: Integratome analysis of adipose tissues reveals abnormal epigenetic regulation of adipogenesis, inflammation, and insulin signaling in obese individuals with type 2 diabetes
Source: Clin Transl Med. 2021 Dec 19;11(12):e596. doi: 10.1002/ctm2.596 (PMC8684766; doi:10.1002/ctm2.596)
Supplement: Supplementary file 10 — Supporting Information [file CTM2-11-e596-s007.xlsx]

## Sheet: Supplementary Table S6
Supplementary Table S6. 161 markers validated by external databases.
	module_SAT	module_VAT	dmr_VAT	dmr_SAT	deg_VAT_name	deg_SAT_name	tf_SAT	tf_VAT	druggable_genome_SAT	druggable_genome_VAT	comorbidity_SAT	comorbidity_VAT	sherlock_SAT	sherlock_VAT	tfbs_VAT	tfbs_SAT	t2di_SAT	t2di_VAT
5:172672390−172673349	-	-	YES	-	-	-	-	-	-	-	-	-	-	-	-	-	-	-
AC096574.4	-	-	YES	-	-	-	-	-	-	-	-	-	-	-	-	-	-	-
ACACB	YES	-	-	-	-	YES	-	-	YES	-	-	-	-	-	-	-	-	-
ADAMTS1	-	YES	-	-	YES	-	-	-	-	YES	-	-	-	-	-	-	-	-
ADAMTS5	-	YES	-	-	-	-	-	-	-	YES	-	-	-	-	-	-	-	-
AKR7A3	-	-	YES	-	-	-	-	-	-	YES	-	-	-	-	-	-	-	-
ALDH1L2	YES	YES	-	-	-	-	-	-	YES	YES	-	-	-	-	-	-	-	-
ALOX12	-	-	-	YES	-	-	-	-	YES	-	-	-	-	-	-	-	-	-
AOC2	-	YES	-	-	-	-	-	-	-	YES	-	-	-	-	-	-	-	-
AP000351.10	-	-	YES	-	-	-	-	-	-	-	-	-	-	-	-	-	-	-
APBB1IP	YES	-	-	-	-	-	-	-	-	-	-	-	-	-	-	-	-	-
APCDD1	YES	-	-	-	-	YES	-	-	-	-	YES	-	-	-	-	-	-	-
ARHGAP19	-	YES	-	-	-	-	-	-	-	-	-	-	-	-	-	-	-	-
ARID3A	-	YES	-	-	-	-	-	YES	-	-	-	-	-	-	-	-	-	-
ARID5B	-	-	-	YES	-	-	YES	-	-	-	YES	-	-	-	-	-	-	-
ARNT	-	YES	-	-	-	-	-	YES	-	YES	-	-	-	YES	-	-	-	-
ARNTL	-	YES	-	-	YES	-	-	YES	-	-	-	-	-	-	-	-	-	-
ART4	-	YES	-	-	-	-	-	-	-	YES	-	-	-	-	-	-	-	-
ASPA	YES	-	-	-	-	YES	-	-	-	-	YES	-	-	-	-	-	-	-
ATF4	YES	YES	-	-	-	YES	YES	YES	-	-	-	-	-	-	-	-	-	-
ATF7	-	YES	-	-	-	YES	-	YES	-	-	-	-	-	-	-	-	-	-
BHLHE22	-	YES	-	-	-	-	-	YES	-	-	-	-	-	-	-	-	-	-
BHLHE40	-	YES	-	-	-	-	-	YES	-	-	-	-	-	-	YES	YES	-	-
BHLHE41	-	YES	-	-	YES	-	-	YES	-	-	-	-	-	-	-	-	-	-
CNR1	YES	YES	-	-	-	-	-	-	YES	YES	-	-	YES	YES	-	-	-	-
COL5A1	-	YES	-	-	-	-	-	-	-	YES	-	YES	-	-	-	-	-	-
CSGALNACT1	-	-	-	YES	-	-	-	-	-	-	-	-	-	-	-	-	-	-
DDR2	-	YES	-	-	-	-	-	YES	-	YES	-	-	-	-	-	-	-	-
DEFB132	YES	-	-	-	-	-	-	-	-	-	-	-	-	-	-	-	-	-
DIP2C	-	-	YES	-	-	YES	-	-	-	-	-	-	-	-	-	-	-	-
DLX5	-	-	YES	-	-	-	-	YES	-	-	-	-	-	YES	-	-	-	-
DMRTA1	-	YES	-	-	YES	-	-	YES	-	-	-	YES	-	-	-	-	-	-
DNAJC13	-	YES	-	-	-	-	-	-	-	-	-	-	-	-	-	-	-	-
DPP6	-	-	YES	-	-	-	-	-	-	YES	-	YES	-	-	-	-	-	-
DSC3	-	-	YES	-	-	-	-	-	-	-	-	-	-	YES	-	-	-	-
EGR1	YES	YES	-	-	-	-	YES	YES	-	-	-	-	-	-	YES	-	-	-
EGR3	YES	YES	-	-	YES	-	YES	YES	-	-	-	-	YES	YES	-	-	-	-
ELF1	YES	YES	-	-	-	-	YES	YES	-	-	YES	YES	-	-	YES	YES	-	-
EPG5	YES	-	-	-	-	-	-	-	-	-	-	-	-	-	-	-	-	-
EPHB6	-	YES	-	-	-	-	-	-	-	YES	-	-	-	-	-	-	-	-
ERF	YES	YES	-	-	-	-	YES	YES	-	-	-	-	YES	YES	-	-	-	-
FAM167B	-	YES	-	-	YES	-	-	-	-	-	-	-	-	-	-	-	-	-
FBN1	YES	-	-	-	-	-	YES	-	YES	-	YES	-	-	-	-	-	-	-
FBXO38	YES	-	-	-	-	YES	-	-	-	-	-	-	-	-	-	-	-	-
FOXC2	YES	-	-	-	-	-	YES	-	-	-	YES	-	-	-	-	-	-	-
FOXJ2	YES	-	-	-	YES	-	YES	-	-	-	-	-	YES	-	-	-	-	-
FOXK1	-	YES	-	-	-	YES	-	YES	-	-	-	-	-	-	-	-	-	-
FOXL1	-	YES	-	-	-	-	-	YES	-	-	-	-	-	-	-	-	-	-
FOXP1	-	YES	-	-	-	-	-	YES	-	-	-	YES	-	YES	-	-	-	-
FUCA1	-	-	YES	-	-	-	-	-	-	YES	-	YES	-	YES	-	-	-	-
G0S2	-	-	-	YES	-	-	-	-	-	-	-	-	-	-	-	-	-	-
GSDMD	-	-	YES	YES	-	-	-	-	-	-	-	-	-	-	-	-	-	-
GSTM5	-	-	YES	-	-	-	-	-	-	YES	-	-	-	YES	-	-	-	-
HLA-B	-	-	YES	-	-	-	-	-	-	-	-	-	-	-	-	-	-	-
HOXA10	YES	YES	-	-	-	YES	YES	YES	-	-	-	-	YES	YES	-	-	-	-
HOXA2	YES	-	-	-	-	YES	YES	-	-	-	-	-	-	-	-	-	-	-
HOXA3	-	-	-	YES	-	-	YES	-	-	-	-	-	-	-	-	-	-	-
HOXA4	-	YES	-	-	YES	-	-	YES	-	-	-	-	-	-	-	-	-	-
HOXA7	-	YES	-	-	YES	YES	-	YES	-	-	-	-	-	YES	-	-	-	-
HOXB3	-	YES	-	-	YES	-	-	YES	-	-	-	-	-	-	-	-	-	-
HOXB4	-	YES	-	-	YES	YES	-	YES	-	-	-	-	-	-	-	-	-	-
HOXB6	-	YES	-	-	YES	-	-	YES	-	-	-	-	-	-	-	-	-	-
HOXB7	-	YES	-	-	YES	-	-	YES	-	-	-	-	-	-	-	-	-	-
HOXB9	-	YES	-	-	YES	-	-	YES	-	-	-	-	-	-	-	-	-	-
HOXC10	YES	-	-	-	-	-	YES	-	-	-	-	-	YES	-	-	-	-	-
HOXD8	-	YES	-	-	-	-	-	YES	-	-	-	-	-	-	-	-	-	-
HOXD9	YES	-	-	-	-	YES	YES	-	-	-	-	-	-	-	-	-	-	-
HSD11B1	YES	YES	-	-	-	-	-	-	YES	YES	-	-	-	-	-	-	-	-
HSPB7	-	YES	-	-	-	YES	-	-	-	-	-	-	-	-	-	-	-	-
IL16	-	YES	-	-	-	-	-	YES	-	YES	-	-	-	-	-	-	-	-
IL1RL1	YES	YES	-	-	YES	YES	-	-	YES	YES	YES	YES	-	-	-	-	-	-
IRF9	-	YES	-	-	-	-	-	YES	-	-	-	-	-	-	-	-	-	-
ITGA7	-	YES	-	-	YES	YES	-	-	-	YES	-	YES	-	-	-	-	-	-
JAGN1	-	YES	-	-	-	-	-	-	-	-	-	-	-	-	-	-	-	-
KCNQ1DN	-	-	YES	-	-	-	-	-	-	-	-	-	-	-	-	-	-	-
KLF15	YES	YES	-	-	YES	YES	YES	YES	-	-	-	-	-	-	-	-	-	-
LCLAT1	-	-	YES	YES	-	-	-	-	-	-	-	-	-	-	-	-	-	-
LINC00354	-	-	YES	YES	-	-	-	-	-	-	-	-	-	-	-	-	-	-
MACROD2	-	-	YES	-	-	-	-	-	-	-	-	-	-	-	-	-	-	-
MAF	-	YES	-	-	-	-	-	YES	-	-	-	YES	-	-	-	-	-	-
MAJIN	-	-	YES	-	-	-	-	-	-	-	-	-	-	-	-	-	-	-
MAP4K3	-	YES	-	-	-	-	-	-	-	YES	-	-	-	-	-	-	-	-
MCCC1	-	-	-	YES	-	YES	-	-	-	-	YES	-	-	-	-	-	-	-
MEIS3	YES	YES	-	-	-	-	YES	YES	-	-	-	-	-	-	-	-	-	-
MEOX2	YES	-	-	-	-	-	YES	-	-	-	-	-	-	-	-	-	-	-
MESP1	-	YES	-	-	YES	YES	-	YES	-	-	-	-	-	-	-	-	-	-
METRNL	-	YES	-	-	-	YES	-	-	-	-	-	-	-	-	-	-	-	-
MIEN1	-	YES	-	-	-	-	-	-	-	-	-	-	-	-	-	-	-	-
MLC1	-	-	-	YES	-	-	-	-	-	-	YES	-	-	-	-	-	-	-
MLX	-	YES	-	-	-	-	-	YES	-	YES	-	-	-	-	-	-	-	-
MME	YES	-	-	-	-	-	-	-	YES	-	YES	-	-	-	-	-	-	-
MSX1	-	-	YES	-	-	-	-	YES	-	-	-	YES	-	-	-	-	-	-
MT2A	-	YES	-	-	-	-	-	-	-	-	-	-	-	-	-	-	-	-
MTSS1L	YES	-	-	-	-	-	-	-	-	-	-	-	-	-	-	-	-	-
MYL12A	-	YES	-	-	-	YES	-	-	-	-	-	-	-	-	-	-	-	-
NADK	-	YES	-	-	-	-	-	-	-	-	-	-	-	-	-	-	-	-
NFE2L1	YES	-	-	-	-	-	YES	-	-	-	-	-	-	-	-	-	-	-
NFIL3	-	YES	-	-	YES	-	-	YES	-	-	-	-	-	YES	-	-	-	-
NFKB2	YES	YES	-	-	YES	-	YES	YES	YES	YES	YES	YES	-	-	-	-	-	-
NKX2-5	-	-	YES	-	-	-	-	YES	-	-	-	YES	-	-	-	-	-	-
NLRP1	-	-	-	YES	-	-	-	-	-	-	YES	-	-	-	-	-	-	-
NPY1R	-	YES	-	-	-	-	-	-	-	YES	-	-	-	-	-	-	-	-
NPY5R	-	YES	-	-	-	-	-	-	-	YES	-	-	-	-	-	-	-	-
NR3C1	YES	YES	-	-	-	-	YES	YES	YES	YES	-	-	-	-	YES	YES	-	-
NRCAM	YES	-	-	-	-	-	-	-	-	-	-	-	-	-	-	-	YES	-
OR2L13	-	-	YES	-	-	-	-	-	-	YES	-	-	-	-	-	-	-	-
OR2X1P	-	-	-	YES	-	-	-	-	-	-	-	-	-	-	-	-	-	-
PITX1	-	-	YES	-	-	-	-	YES	-	-	-	YES	-	-	-	-	-	-
PIWIL2	-	-	-	YES	-	-	-	-	-	-	-	-	YES	-	-	-	-	-
PRDM1	-	YES	-	-	-	-	-	YES	-	-	-	YES	-	-	-	-	-	-
PRRT4	-	YES	-	-	-	YES	-	-	-	-	-	-	-	-	-	-	-	-
PRRX1	YES	-	-	-	-	YES	YES	-	-	-	-	-	-	-	-	-	-	-
PTGDR	-	-	YES	-	-	-	-	-	-	YES	-	-	-	YES	-	-	-	-
PTPRU	YES	-	-	-	-	YES	-	-	YES	-	-	-	-	-	-	-	-	-
PYGL	YES	-	-	-	-	-	-	-	YES	-	YES	-	-	-	-	-	-	-
RAB27A	YES	-	-	-	YES	-	-	-	-	-	YES	-	-	-	-	-	-	-
RANBP3L	-	YES	-	-	-	-	-	-	-	-	-	-	-	-	-	-	-	-
RASSF4	-	YES	-	-	-	YES	-	-	-	-	-	-	-	-	-	-	-	-
RIPOR2	-	-	-	YES	-	-	-	-	-	-	-	-	-	-	-	-	-	-
RNF19A	-	-	-	YES	YES	-	YES	-	-	-	-	-	-	-	-	-	-	-
SDHAP3	-	-	YES	YES	-	-	-	-	-	-	-	-	-	-	-	-	-	-
SLC2A14	-	-	-	YES	-	-	-	-	YES	-	-	-	-	-	-	-	-	-
SOX13	-	YES	-	-	YES	YES	-	YES	-	-	-	-	-	YES	-	-	-	-
SOX7	-	YES	-	-	-	-	-	YES	-	-	-	-	-	-	-	-	-	-
SPI1	YES	YES	-	-	-	-	YES	YES	-	-	-	-	-	-	YES	YES	YES	YES
SREBF1	YES	YES	-	-	-	-	YES	YES	-	-	-	-	YES	YES	-	-	YES	YES
SREBF2	YES	YES	-	-	-	-	YES	YES	YES	YES	-	-	-	-	-	-	-	-
STX7	-	YES	-	-	-	-	-	-	-	-	-	-	-	-	-	-	-	-
SYPL2	-	YES	-	-	-	-	-	-	-	-	-	-	-	-	-	-	-	-
TCEA1	YES	-	-	-	-	-	YES	-	-	-	-	-	-	-	-	-	-	-
TCF21	YES	-	-	-	YES	-	YES	-	-	-	YES	-	-	-	-	-	-	-
TCF7L2	YES	-	-	-	-	-	YES	-	-	-	YES	-	-	-	YES	YES	-	-
TEAD1	-	YES	-	-	-	-	-	YES	-	-	-	-	-	-	-	-	-	-
TEAD4	YES	-	-	-	-	YES	YES	-	-	-	-	-	-	-	YES	-	-	-
TEF	-	YES	-	-	YES	YES	-	YES	-	-	-	-	-	YES	-	-	-	-
TFAP2C	-	YES	-	-	YES	-	-	YES	-	-	-	-	-	-	-	-	-	-
TFCP2	YES	-	-	-	-	YES	YES	-	-	-	-	-	-	-	-	-	-	-
TFEB	-	YES	-	-	-	-	-	YES	-	-	-	-	-	-	-	-	-	YES
THRSP	YES	YES	-	-	-	-	YES	YES	-	-	-	-	-	-	-	-	-	-
TLR4	YES	-	-	-	-	-	YES	-	YES	-	-	-	-	-	-	-	-	-
TMEM144	-	YES	-	-	-	YES	-	-	-	-	-	-	-	-	-	-	-	-
TNFAIP8	YES	-	-	-	-	-	-	-	YES	-	-	-	YES	-	-	-	-	-
TRIM39	-	-	-	YES	-	-	-	-	YES	-	-	-	YES	-	-	-	-	-
TTC12	-	-	YES	-	-	-	-	-	-	-	-	-	-	YES	-	-	-	-
TTLL10	-	-	YES	-	-	-	-	-	-	-	-	-	-	-	-	-	-	-
TTPAL	YES	-	-	-	YES	-	-	-	-	-	-	-	-	-	-	-	-	-
UBD	-	-	YES	-	-	-	-	-	-	-	-	-	-	-	-	-	-	-
USF1	YES	YES	-	-	-	-	YES	YES	-	-	YES	YES	-	-	YES	-	-	-
USP24	YES	-	-	-	-	-	-	-	YES	-	-	-	-	-	-	-	-	-
VCAN	-	YES	-	-	-	YES	-	-	-	YES	-	-	-	-	-	-	-	-
VEGFC	-	YES	-	-	-	-	-	-	-	YES	-	-	-	YES	-	-	-	-
WIPI1	YES	-	-	-	-	-	YES	-	-	-	-	-	-	-	-	-	-	-
WNT5A	YES	-	-	-	-	-	YES	-	YES	-	YES	-	-	-	-	-	-	-
ZBTB14	-	YES	-	-	-	-	-	YES	-	-	-	-	-	-	-	-	-	-
ZBTB20	-	YES	-	-	-	-	-	YES	-	-	-	YES	-	YES	-	-	-	-
ZBTB7B	YES	-	-	-	-	-	YES	-	-	-	-	-	YES	-	-	-	YES	-
ZFP57	-	-	YES	YES	-	-	YES	YES	-	-	YES	YES	-	-	-	-	-	-
ZHX3	YES	-	-	-	-	YES	YES	-	-	-	-	-	-	-	-	-	-	-
ZNF106	YES	-	-	-	-	YES	-	-	-	-	-	-	-	-	-	-	-	-
ZNF638	-	-	YES	-	-	-	-	YES	-	-	-	-	-	-	-	-	-	-
ZNF833P	-	-	YES	-	-	-	-	-	-	-	-	-	-	-	-	-	-	-
