# Supplementary material for: Integratome analysis of adipose tissues reveals abnormal epigenetic regulation of adipogenesis, inflammation, and insulin signaling in obese individuals with type 2 diabetes
Source: Clin Transl Med. 2021 Dec 19;11(12):e596. doi: 10.1002/ctm2.596 (PMC8684766; doi:10.1002/ctm2.596)
Supplement: Supplementary file 11 — Supporting Information [file CTM2-11-e596-s003.xlsx]

## Sheet: Supplementary Table S7
Supplementary Table S7. 45 significantly enriched diseases by 161 markers.
	hypergeometric_p	overlap_gene
cardiovascular diseases	2.98e-08	MLC1;ARID5B;NKX2-5;FBN1;MAF;DPP6;COL5A1;MME;FBN1;DMRTA1;TCF21
lymphatic diseases	1.75e-06	ARID5B;FOXC2;RAB27A;FOXP1;NFKB2;ARID5B
hemic and lymphatic diseases	1.93e-06	ARID5B;FOXC2;FOXP1;RAB27A;MAF;NFKB2;COL5A1;ARID5B
nutritional and metabolic diseases	3.01e-06	ASPA;TCF7L2;ZFP57;USF1;FUCA1;PYGL;DMRTA1;IL1RL1;MAF;TCF7L2;DPP6
arteriosclerosis	1.02e-05	MLC1;ARID5B;TCF21;DMRTA1
immune system diseases	1.24e-05	ARID5B;MAF;FOXP1;ZFP57;NFKB2;ELF1;IL1RL1;ARID5B;PRDM1
immunoproliferative disorders	1.34e-05	ARID5B;FOXP1;MAF;NFKB2;ARID5B
metabolic diseases	1.48e-05	ASPA;TCF7L2;ZFP57;USF1;FUCA1;PYGL;DMRTA1;IL1RL1;TCF7L2;DPP6
heart diseases	1.73e-05	ARID5B;NKX2-5;FBN1;DPP6;DMRTA1;TCF21
lymphoproliferative disorders	1.76e-05	ARID5B;FOXP1;MAF;NFKB2;ARID5B
arterial occlusive diseases	1.9e-05	MLC1;ARID5B;TCF21;DMRTA1
leukemia, lymphoid	4.68e-05	FOXP1;ARID5B;NFKB2;ARID5B
dwarfism	4.88e-05	NKX2-5;FBN1;WNT5A
endocrine system diseases	6.37e-05	NKX2-5;TCF7L2;ZFP57;WNT5A;DMRTA1;TCF7L2;MAF
congenital, hereditary, and neonatal diseases and abnormalities	0.000159953	PITX1;ITGA7;COL5A1;NKX2-5;USF1;ASPA;FBN1;FUCA1;WNT5A;MSX1;PYGL
coronary artery disease	0.000177253	ARID5B;TCF21;DMRTA1
genetic diseases, inborn	0.000184737	ITGA7;COL5A1;NKX2-5;PYGL;USF1;ASPA;FBN1;FUCA1;WNT5A;MSX1
coronary disease	0.000276656	ARID5B;TCF21;DMRTA1
leukemia	0.000336987	ARID5B;FOXP1;NFKB2;ARID5B
myocardial ischemia	0.000448714	ARID5B;TCF21;DMRTA1
central nervous system diseases	0.000698377	MLC1;ASPA;PYGL;FUCA1;MCCC1;DPP6
neoplasms	0.000775247	ARID5B;NFKB2;FOXP1;MAF;ARID5B;ZBTB20;ZFP57
congenital abnormalities	0.000828674	PITX1;ITGA7;COL5A1;MSX1;NKX2-5;FBN1
neoplasms by histologic type	0.00147095	ARID5B;FOXP1;MAF;NFKB2;ARID5B
skin and connective tissue diseases	0.00158317	FBN1;APCDD1;NLRP1;COL5A1;PRDM1;ELF1
hemostatic disorders	0.0016596	MAF;COL5A1
diabetes mellitus, type 2	0.00185153	TCF7L2;DMRTA1;TCF7L2
musculoskeletal diseases	0.0020091	PITX1;NKX2-5;MSX1;FBN1;WNT5A
connective tissue diseases	0.00202239	FBN1;COL5A1;PRDM1;ELF1
bone diseases, developmental	0.00224735	NKX2-5;FBN1;WNT5A
brain diseases, metabolic, inborn	0.00236901	ASPA;FUCA1;PYGL
brain diseases, metabolic	0.00243129	ASPA;FUCA1;PYGL
diabetes mellitus	0.00248063	ZFP57;TCF7L2;DMRTA1;TCF7L2
brain diseases	0.00253482	MLC1;ASPA;FUCA1;PYGL;MCCC1
lysosomal storage diseases, nervous system	0.00367621	PYGL;FUCA1
glucose metabolism disorders	0.00378754	ZFP57;TCF7L2;DMRTA1;TCF7L2
nervous system diseases	0.00518706	ITGA7;MLC1;ASPA;FUCA1;PYGL;MCCC1;DPP6
precursor cell lymphoblastic leukemia-lymphoma	0.00564829	FOXP1;ARID5B
thyroid diseases	0.00638751	NKX2-5;MAF
gastrointestinal diseases	0.00674979	IL1RL1;PITX1;ZBTB20;PRDM1
lysosomal storage diseases	0.00716593	PYGL;FUCA1
metabolism, inborn errors	0.00844088	USF1;ASPA;PYGL;FUCA1
hemorrhagic disorders	0.00942581	MAF;COL5A1
bone diseases	0.00962379	NKX2-5;FBN1;WNT5A
vascular diseases	6.15e-06	MLC1;MAF;ARID5B;COL5A1;FBN1;DMRTA1;TCF21
